# Supplementary material for: IL-17/CXCL5 signaling within the oligovascular niche mediates human and mouse white matter injury
Source: Cell Rep. Author manuscript; Available in PMC 2023 Mar 20. (PMC10026849; doi:10.1016/j.celrep.2022.111848)
Supplement: 3 [file NIHMS1860004-supplement-3.xlsx]

## Sheet: Sheet1
Gene Name	avg_fpkm	logFC_HFD-Tie2Cre:RiboTAG IP vs. CFD-Tie2Cre:RiboTAG IP	logFC_CFD_Tie2Cre:RiboTAG IP vs. input	logFC_Delta	PValue_HFD-Tie2Cre:RiboTAG IP vs. CFD-Tie2Cre:RiboTAG IP	PValue_CFD_Tie2Cre:RiboTAG IP vs. input	PValue_Delta	FDR_HFD-Tie2Cre:RiboTAG IP vs. CFD-Tie2Cre:RiboTAG IP	FDR_CFD_Tie2Cre:RiboTAG IP vs. input	FDR_Delta
Rn45s	33309.4	-1.70954	2.72512	-1.11709	3.14595e-80	1.03299e-186	2.69137e-19	5.75773e-76	1.89058e-182	4.92575e-15
Lars2	1977.09	-1.61174	2.69008	-0.916565	3.27068e-11	1.63187e-26	0.00636821	2.993e-07	1.49332e-22	0.430574
Snap25	3281.57	0.561695	-0.86365	0.692636	0.0352674	0.00126662	0.0658741	0.373661	0.0970608	0.758085
Malat1	990.714	0.729225	-1.48722	0.312094	0.0862951	0.000574925	0.601872	0.488158	0.0692255	0.99993
Map1b	433.168	-0.0088852	0.390218	0.281181	0.965111	0.0551081	0.327789	1	0.412389	0.99993
Slc1a2	420.537	-0.200532	0.597183	0.228415	0.516926	0.0543615	0.601581	0.854312	0.411636	0.99993
Camk2a	740.94	-0.296388	0.751688	0.119351	0.194728	0.0010635	0.711731	0.60984	0.0898143	0.99993
Calm1	974.351	0.0419164	-0.117967	-0.0164594	0.845584	0.583663	0.956873	1	0.908871	0.99993
Atp1a3	757.845	0.0491579	0.273446	0.720806	0.843125	0.27133	0.0404401	1	0.683347	0.69257
Kif5a	441.044	-0.927934	0.666633	-0.14496	0.00998509	0.063115	0.774122	0.238885	0.433235	0.99993
Arf3	830.982	-0.176456	-0.0626687	0.0675474	0.475409	0.799848	0.846765	0.824089	1	0.99993
Ywhaz	748.048	-0.0641596	-0.00296959	0.0153652	0.832517	0.99219	0.971431	1	1	0.99993
Map1a	207.789	-0.900396	1.00814	-0.568128	0.00262667	0.000774814	0.176424	0.15027	0.0758691	0.890803
Mbp	446.828	-0.145997	0.637619	0.199524	0.627234	0.0346229	0.638836	0.925255	0.358207	0.99993
Calm2	1771.02	0.363299	-0.410165	0.299942	0.194119	0.142797	0.447913	0.6095	0.557872	0.99993
Kif1a	233.49	-0.640757	0.959273	-0.213856	0.0104664	0.000136997	0.544163	0.243091	0.0338827	0.99993
Shank1	222.076	-0.607585	1.35082	-0.150911	0.0296588	1.86287e-06	0.701516	0.352082	0.00351755	0.99993
Rab6b	374.401	-0.390358	0.331723	-0.144847	0.166507	0.23952	0.716202	0.584677	0.662992	0.99993
Plp1	520.191	0.331056	-0.163474	0.639647	0.426579	0.694381	0.277338	0.790528	0.974209	0.979848
Tubb4a	746.557	0.64007	0.0491567	0.619201	0.0256705	0.86341	0.125776	0.336789	1	0.82196
Sptbn1	176.871	-0.447059	0.986478	-0.296086	0.192932	0.00435553	0.541342	0.608932	0.163686	0.99993
Prkcb	168.842	-0.1065	0.256913	0.269019	0.688444	0.333691	0.473913	0.961434	0.740269	0.99993
Kif1b	143.072	-0.0997933	0.335302	0.20748	0.679712	0.165836	0.54389	0.956875	0.578074	0.99993
Cyfip2	209.7	-0.296627	0.726179	-0.117175	0.259242	0.00596253	0.752472	0.656608	0.183134	0.99993
Cdr1	749.401	0.397714	-1.96291	0.261714	0.447171	0.000287532	0.723171	0.804494	0.0523457	0.99993
Ndrg4	499.954	0.308404	0.0102185	0.301699	0.215694	0.96725	0.391424	0.629265	1	0.99993
Ywhag	389.958	-0.060804	0.589607	-0.0943512	0.830228	0.0382748	0.81401	1	0.368732	0.99993
Cplx2	273.839	-0.332557	0.564999	-0.0493551	0.221985	0.0384035	0.897913	0.635308	0.368732	0.99993
Atp1b1	534.059	0.371212	-0.259694	0.795838	0.139409	0.30082	0.0250801	0.558587	0.710585	0.623766
Pclo	64.9265	0.00259009	0.482189	0.191612	0.993018	0.104121	0.647175	1	0.506006	0.99993
Bsn	75.9203	-0.553627	1.32131	-0.131838	0.0765837	3.06881e-05	0.764897	0.474873	0.0130617	0.99993
Hsp90ab1	526.647	0.123608	-0.0547425	0.241864	0.598053	0.81537	0.46572	0.909024	1	0.99993
Ncdn	345.884	-0.086793	0.403505	0.123001	0.745833	0.132442	0.745315	0.993544	0.545077	0.99993
Ppp3ca	289.245	0.339743	-0.553084	0.186095	0.294149	0.0882692	0.684172	0.68792	0.480375	0.99993
Gnao1	438.516	0.179476	0.17063	0.240195	0.536368	0.556643	0.55839	0.867882	0.891444	0.99993
Cpe	592.456	0.144232	0.0670998	0.735691	0.634916	0.82515	0.0871567	0.930254	1	0.782194
Clip3	380.615	0.0954406	0.0958565	0.469786	0.764161	0.763169	0.296593	1	1	0.993762
Vsnl1	671.325	0.50005	-0.41379	0.544728	0.0893119	0.159422	0.189829	0.492791	0.572125	0.902016
Gnas	508.911	0.0901448	-0.00517737	0.284969	0.715965	0.983326	0.41607	0.977734	1	0.99993
Tmod2	129.796	0.0842198	-0.076795	0.0510312	0.788073	0.806367	0.908298	1	1	0.99993
Ttc3	164.82	-0.224519	0.513432	0.00580672	0.396986	0.0532634	0.987635	0.767795	0.409591	0.99993
Wipf3	284.385	-0.225559	0.625759	-0.130166	0.396174	0.0189852	0.72906	0.767428	0.286664	0.99993
Hpca	752.014	-0.152439	0.540477	-0.198792	0.555182	0.0369608	0.586358	0.882022	0.36724	0.99993
Ywhae	567.99	0.0909424	0.132045	0.161614	0.740569	0.630742	0.677358	0.99048	0.938594	0.99993
Slc24a2	111.317	0.274463	0.249138	0.430814	0.372703	0.418382	0.322334	0.754698	0.795197	0.99993
Fth1	826.687	-0.283756	-0.427174	-0.270301	0.332921	0.145333	0.513984	0.722192	0.560331	0.99993
Nsf	297.273	0.164753	0.276082	0.240441	0.504364	0.263503	0.490792	0.845009	0.677227	0.99993
Vamp2	532.69	-0.188382	0.264792	0.0354959	0.533344	0.381439	0.933833	0.86559	0.765552	0.99993
Actb	594.026	-0.223053	0.492792	-0.420681	0.399405	0.0631581	0.261069	0.769933	0.433253	0.96708
Syt1	234.628	0.0378117	0.128425	0.373005	0.897337	0.661278	0.368272	1	0.956742	0.99993
Hpcal4	233.469	-0.522327	0.544725	-0.134287	0.0494468	0.0405174	0.720259	0.417944	0.375687	0.99993
Camta1	130.205	0.094417	0.134633	0.446847	0.763712	0.668215	0.314618	1	0.961161	0.99993
Syn1	327.458	-0.0462886	0.740914	0.234136	0.862857	0.00596365	0.536764	1	0.183134	0.99993
Srrm2	122.798	0.00537524	0.5058	-0.0866636	0.983799	0.056681	0.816935	1	0.41796	0.99993
Gapdh	772.732	0.425451	-0.260821	0.333549	0.133756	0.357451	0.4051	0.553222	0.745168	0.99993
Rab3c	129.877	-0.273486	-0.0583462	-0.0976565	0.543681	0.896846	0.87805	0.872592	1	0.99993
Dst	38.5502	-0.676914	1.34179	-0.410934	0.0455613	9.12757e-05	0.388825	0.405711	0.0265163	0.99993
Atp5b	575.235	0.687603	-0.750894	0.850568	0.0117253	0.00596303	0.0270326	0.25336	0.183134	0.62836
Camk2b	248.96	-0.312092	0.507821	-0.288025	0.253506	0.0636027	0.455839	0.653302	0.43415	0.99993
Synj1	131.627	-0.502132	1.01617	-0.368488	0.165488	0.00534896	0.470802	0.584365	0.176709	0.99993
Ank2	151.221	-0.617546	1.36435	-0.46526	0.0758655	0.000110308	0.342772	0.473564	0.0292587	0.99993
Prrc2b	89.1151	-0.575916	0.670867	0.0246867	0.0230678	0.00819902	0.94491	0.32606	0.206575	0.99993
Myo5a	81.2775	-0.201394	0.587141	0.154777	0.460315	0.0318815	0.688163	0.812654	0.347338	0.99993
Sptan1	111.994	-0.526135	1.04766	-0.455309	0.20654	0.0125911	0.438555	0.620694	0.241106	0.99993
Scd2	182.36	0.385397	0.138214	0.558801	0.24073	0.673574	0.228733	0.64286	0.964236	0.933765
Chn1	250.107	0.0217479	0.0738635	0.153409	0.939834	0.797696	0.706572	1	1	0.99993
Slc8a1	52.048	0.14499	0.203022	0.433341	0.672322	0.553776	0.371514	0.952769	0.889461	0.99993
Dclk1	162.064	-0.140205	0.197698	0.0193521	0.626331	0.492459	0.96209	0.924935	0.848016	0.99993
Celf4	249.359	-0.320646	0.136822	0.00433419	0.339028	0.683045	0.992701	0.72742	0.968927	0.99993
Rtn3	229.914	0.133499	0.151902	0.349027	0.62707	0.580419	0.369141	0.925236	0.906229	0.99993
Ank3	85.7019	0.000949915	0.814697	0.121704	0.997853	0.0218503	0.807389	1	0.304826	0.99993
Stxbp1	229.067	-0.0696102	0.234308	0.293644	0.79393	0.379532	0.43597	1	0.764159	0.99993
Dync1h1	62.3623	-0.137153	0.791593	-0.190398	0.704422	0.0295343	0.709591	0.971135	0.338258	0.99993
Adcy1	69.2693	-0.449825	0.974325	-0.174552	0.0934139	0.000309622	0.644674	0.498734	0.0544875	0.99993
Huwe1	60.3765	-0.370918	0.843188	-0.370552	0.141416	0.000888007	0.298436	0.560992	0.0803697	0.994248
Dlgap1	140.616	-0.0648885	0.394709	0.220214	0.797879	0.119869	0.538897	1	0.529275	0.99993
Mkl2	106.806	0.233799	0.528997	0.10388	0.368992	0.0425759	0.777655	0.75407	0.381353	0.99993
Gnb1	289.321	0.225046	0.230032	0.511209	0.528399	0.51933	0.311299	0.861946	0.865881	0.998346
Meg3	532.859	0.671303	-1.30229	0.326312	0.211621	0.0166388	0.666339	0.625757	0.269852	0.99993
Psd3	99.5552	-0.259857	0.0418885	-0.0840931	0.332264	0.875721	0.8243	0.722093	1	0.99993
Pgm2l1	108.117	0.176399	-0.301599	0.470201	0.555809	0.314141	0.266959	0.882317	0.720207	0.971349
Aplp1	354.798	0.358399	0.702404	0.660149	0.272197	0.0320351	0.152638	0.668067	0.347338	0.864509
Kif5c	131.412	0.240717	-0.107801	0.59861	0.371507	0.688879	0.116193	0.754294	0.97152	0.820479
Prrc2c	82.721	0.162248	0.0945695	0.302133	0.533081	0.716346	0.411775	0.865459	0.985435	0.99993
2018-09-03	196.655	0.125441	-0.443853	0.335797	0.674374	0.137813	0.426467	0.953891	0.552001	0.99993
Dpysl2	192.968	-0.183546	0.81522	-0.380797	0.504244	0.00320391	0.327269	0.845009	0.146962	0.99993
Srgap3	93.8536	-0.0798392	0.598016	-0.0341762	0.792557	0.0496598	0.936551	1	0.400818	0.99993
Prrc2a	112.828	-0.326663	1.46784	-0.105764	0.267279	1.02027e-06	0.799347	0.663002	0.00311217	0.99993
Atp2a2	199.912	0.299831	-0.232952	0.703808	0.337701	0.456201	0.111654	0.726702	0.821731	0.816186
Purb	110.135	-0.0533665	-0.577762	0.0127927	0.88611	0.122201	0.980629	1	0.534217	0.99993
Prkce	131.475	-0.373135	0.563857	-0.249694	0.203732	0.0552177	0.547085	0.618065	0.412389	0.99993
Gas7	122.354	0.269352	0.0608911	0.60053	0.4368	0.860369	0.220312	0.798712	1	0.928029
Glul	288.061	-0.32862	0.543051	-0.0679667	0.235244	0.0502606	0.862049	0.640414	0.401782	0.99993
Rasgrp1	160.073	0.285791	0.162393	0.335315	0.288123	0.545929	0.377913	0.682529	0.884917	0.99993
Tcf4	109.541	-0.410519	0.346927	-0.363652	0.26458	0.34555	0.48408	0.661061	0.741875	0.99993
Eif4g2	110.125	0.0458639	-0.150214	-0.0547138	0.878256	0.615957	0.89718	1	0.928821	0.99993
Lphn1	95.1972	0.0257963	0.719932	0.492061	0.939606	0.0354217	0.307147	1	0.360611	0.998346
Eef1a1	455.466	-0.217251	0.309547	-0.42432	0.454707	0.287039	0.301828	0.808634	0.698742	0.99558
Syp	315.57	0.253809	0.0930909	1.23913	0.440279	0.777029	0.00791697	0.800914	1	0.46686
Camk2n1	243.136	-0.405837	-0.407101	-0.184658	0.310045	0.308524	0.743568	0.701047	0.714852	0.99993
Celf2	94.8389	-0.00198002	-0.103439	-0.0589981	0.994477	0.717684	0.884045	1	0.985827	0.99993
Spock2	189.303	-0.306086	0.971149	0.705846	0.370293	0.00481919	0.144213	0.754294	0.169788	0.852515
Rtn1	509.957	0.195478	0.124913	0.454668	0.478317	0.650449	0.243645	0.826644	0.949973	0.949295
Dlg2	105.945	-0.320957	0.418353	-0.26066	0.227981	0.116366	0.488368	0.639638	0.523403	0.99993
Prkcg	249.1	0.328286	0.259389	0.529457	0.238335	0.351355	0.178565	0.641679	0.745168	0.892189
Ywhab	285.07	-0.433621	-0.0245237	-0.158601	0.118201	0.929456	0.685603	0.534239	1	0.99993
Dnm1	197.204	-0.396393	0.451974	-0.103514	0.192288	0.137301	0.809459	0.608621	0.552001	0.99993
Kalrn	46.6206	-0.174065	0.765979	0.0907908	0.560778	0.0109125	0.830092	0.885077	0.229045	0.99993
Mir6236	5054.27	-2.16377	2.33579	-0.428311	1.61867e-06	2.68349e-07	0.483966	0.00329166	0.00122783	0.99993
Atp2b2	103.384	-0.0858677	0.703084	0.288086	0.791325	0.0310934	0.530284	1	0.345678	0.99993
Sipa1l1	88.8003	-0.711495	1.02559	-0.226287	0.0276956	0.0015963	0.618847	0.34641	0.105314	0.99993
Sparcl1	245.411	0.3531	-0.0286469	0.874749	0.286827	0.931057	0.0622445	0.68122	1	0.755003
Fkbp1a	478.369	0.0434197	-0.159462	-0.0397961	0.897767	0.637106	0.933633	1	0.942096	0.99993
Atp2b1	99.8328	0.582801	0.211703	0.53562	0.0529361	0.480798	0.20728	0.42812	0.839253	0.915248
Cnksr2	130.936	0.463011	0.338462	0.261521	0.105143	0.235807	0.516705	0.517712	0.660171	0.99993
Abr	131.52	-0.66805	0.731435	-0.623821	0.0324765	0.0193212	0.156523	0.364206	0.289376	0.869933
Mapk10	98.5411	-0.244843	0.397766	-0.134689	0.399981	0.17196	0.74324	0.770157	0.584332	0.99993
Ndrg2	328.857	-0.401785	0.51016	0.436321	0.251442	0.145742	0.37799	0.651365	0.560501	0.99993
Aak1	37.5377	0.14858	0.280521	0.0433891	0.583331	0.300699	0.9098	0.900939	0.710585	0.99993
Map2	144.628	-0.230062	-0.553684	-0.135288	0.487718	0.0957108	0.772795	0.833291	0.4949	0.99993
Aldoa	513.025	0.194163	-0.548593	0.26789	0.494053	0.0539496	0.504516	0.838402	0.410785	0.99993
Slc25a23	212.561	-0.421563	0.297158	-0.0245692	0.185698	0.350463	0.95643	0.601637	0.745114	0.99993
Map4	129.45	-0.107022	0.206971	-0.10849	0.740432	0.521883	0.812278	0.99048	0.868081	0.99993
Qk	172.448	-0.0715695	-0.496286	-0.371955	0.857055	0.212732	0.5081	1	0.637489	0.99993
Wnk1	64.4379	-0.101589	0.462797	-0.424143	0.749266	0.14624	0.345566	0.995104	0.560839	0.99993
Trim2	104.84	0.204878	-0.397553	0.284221	0.44654	0.140119	0.455106	0.804361	0.556065	0.99993
Slc6a17	147.376	-0.723368	1.11905	0.0585168	0.0437477	0.00195143	0.9077	0.400316	0.1171	0.99993
Sptbn2	72.9317	-0.97372	1.93255	-0.69191	0.0196378	6.34276e-06	0.237325	0.310286	0.00541468	0.941785
Rasgrf1	151.437	0.139831	0.33982	0.294715	0.667719	0.297335	0.522343	0.94932	0.708082	0.99993
Pbx1	189.406	-0.37442	-0.118583	-0.0459672	0.244758	0.712226	0.919453	0.646692	0.983489	0.99993
Epb4.1l1	100.048	-0.823419	1.10396	-0.36141	0.00272306	6.40171e-05	0.349247	0.15027	0.0205551	0.99993
Ttr	555.055	1.28502	-0.858498	1.2347	0.104904	0.274499	0.264763	0.517369	0.686135	0.969175
Cacna1e	50.3805	0.00620703	0.93467	-0.00240662	0.985244	0.00576533	0.995955	1	0.180996	0.99993
Gdi1	265.596	0.370143	-0.292844	0.43119	0.169638	0.277011	0.257473	0.587126	0.68753	0.963459
Tppp	135.871	-0.67216	0.445158	-0.435176	0.0380893	0.168531	0.340472	0.380376	0.581114	0.99993
Scn8a	57.247	0.0908127	0.630021	0.676336	0.797387	0.0760482	0.176868	1	0.460872	0.890803
Hspa8	324.58	0.226562	-0.291544	0.378184	0.418113	0.297616	0.339113	0.783464	0.708108	0.99993
Nckap1	152.77	0.35824	-0.0257952	0.303025	0.19367	0.925345	0.436404	0.609133	1	0.99993
Cmip	144.713	0.091993	0.343494	0.408662	0.776128	0.288882	0.371894	1	0.700558	0.99993
Ppp3r1	254.917	0.334247	-0.730945	0.147927	0.334918	0.0357322	0.762566	0.724486	0.360946	0.99993
Napb	184.497	0.282929	-0.170715	0.303554	0.330167	0.556644	0.459773	0.720228	0.891444	0.99993
App	194.648	0.186049	0.242928	0.515465	0.537939	0.421415	0.227722	0.868964	0.796586	0.933765
Gria2	104.434	0.448502	-0.781902	0.349518	0.16584	0.0161239	0.444282	0.584594	0.266083	0.99993
Cdc42bpa	75.8623	-0.518248	0.412924	-0.324085	0.0837527	0.167838	0.443367	0.48644	0.580347	0.99993
Atp6v1g2	443.662	0.0768983	-0.0140423	0.350397	0.806374	0.964299	0.429787	1	1	0.99993
Trim44	119.428	-0.095185	-0.0839892	0.0694254	0.744694	0.773847	0.866606	0.992744	1	0.99993
Calm3	289.966	-0.447766	0.375703	-0.161031	0.123257	0.195688	0.694551	0.540973	0.616177	0.99993
Fam107a	202.087	-1.44831	0.294718	-0.479234	0.000228461	0.44456	0.379274	0.056504	0.811736	0.99993
Gad2	127.294	0.169614	-0.982293	0.351551	0.646957	0.00857907	0.50203	0.935702	0.210077	0.99993
Gm15800	38.1071	-0.374294	1.22697	-0.364528	0.276906	0.00043618	0.453564	0.673393	0.0609387	0.99993
Eno2	239.274	-0.175655	0.547219	-0.16737	0.5367	0.0549387	0.677165	0.868265	0.412389	0.99993
Rbfox1	125.038	0.176607	-0.165459	0.0766531	0.595086	0.618528	0.870383	0.907334	0.930563	0.99993
Apc	49.388	-0.127335	0.121896	0.191724	0.651709	0.665669	0.630789	0.938944	0.959324	0.99993
Gria1	107.889	0.126775	-0.0325692	0.420798	0.672546	0.913524	0.321326	0.952853	1	0.99993
Zeb2	70.1154	0.351893	-0.116415	0.0618578	0.225166	0.687925	0.880008	0.638007	0.970957	0.99993
Taok1	53.5337	0.214106	-0.541095	0.0519317	0.495444	0.0856919	0.906874	0.839136	0.477665	0.99993
Nfix	106.356	-0.607589	0.81877	-0.317992	0.0731076	0.0160469	0.505758	0.468657	0.266083	0.99993
Gsk3b	77.9091	0.268561	-0.108228	0.0078356	0.447333	0.759305	0.987482	0.80463	1	0.99993
Ddn	152.816	-0.323658	0.578769	0.348687	0.247643	0.0391623	0.378179	0.647858	0.37118	0.99993
Nedd4	105.477	-0.407433	0.82088	-0.386811	0.145298	0.00350851	0.32766	0.564546	0.15208	0.99993
Zfp106	69.2118	-0.480922	0.0606227	-0.00666199	0.179167	0.86523	0.989477	0.596786	1	0.99993
Arhgef9	114.002	-0.116288	-0.128042	0.141435	0.719419	0.692447	0.757331	0.979314	0.973137	0.99993
Mast3	112.133	-0.475607	0.358402	-0.140778	0.102927	0.218657	0.73229	0.513793	0.643282	0.99993
Ptk2b	136.814	-0.577003	1.11138	-0.481959	0.053816	0.000231857	0.2535	0.429623	0.0471493	0.960586
Lynx1	149.368	-0.0537078	0.354035	0.67617	0.884798	0.340141	0.19762	1	0.741826	0.907318
Ppp1r9a	57.9066	-0.191573	0.604586	0.0613212	0.561315	0.0676814	0.895365	0.885315	0.442885	0.99993
Eef2	188.528	-0.707567	0.645903	-0.42166	0.0497317	0.0730231	0.40621	0.418286	0.45461	0.99993
Itpr1	55.6477	-0.286194	1.04718	-0.215343	0.324627	0.000359627	0.600026	0.715047	0.0580363	0.99993
Macf1	30.5929	-0.202021	1.15443	-0.3249	0.649559	0.0103507	0.605326	0.937261	0.223132	0.99993
Mycbp2	37.9584	0.223673	0.561021	0.0432942	0.488985	0.0835031	0.924519	0.834273	0.475209	0.99993
Rac1	261.253	0.237895	0.0532478	0.17605	0.438038	0.862131	0.68473	0.799857	1	0.99993
Enah	52.3976	0.195695	-0.0216093	0.232748	0.578619	0.951081	0.640346	0.897904	1	0.99993
Gpm6a	202.104	0.49715	-0.328286	0.465271	0.195571	0.392106	0.39079	0.610716	0.773259	0.99993
Agap2	95.1383	-0.704491	1.34581	-0.588045	0.0465741	0.000173936	0.238295	0.409811	0.0395414	0.943377
Prkar1a	177.974	-0.270212	-0.137527	-0.148594	0.456491	0.704538	0.771997	0.810035	0.980227	0.99993
Gabrb3	106.97	0.701713	-0.386291	0.793772	0.0407871	0.258522	0.100635	0.39124	0.675501	0.799972
Hsp90aa1	202.662	0.537496	-0.562812	0.442985	0.0954285	0.0809084	0.329982	0.501724	0.47008	0.99993
Anks1b	81.4517	-0.306604	0.502234	-0.488867	0.295148	0.0868864	0.237715	0.688524	0.478686	0.942268
Pja2	132.649	0.451809	-0.636153	0.33783	0.147048	0.0415859	0.44242	0.566103	0.379645	0.99993
Chgb	205.453	0.220652	-0.326735	0.765401	0.487416	0.304104	0.0888106	0.833164	0.713128	0.78342
6330403A02Rik	80.9712	-0.414997	0.820634	-0.455289	0.223195	0.0165453	0.344141	0.636842	0.269847	0.99993
Rab6a	183.764	0.185828	-0.409444	0.275068	0.580712	0.22421	0.563083	0.899702	0.648671	0.99993
Hivep2	52.0628	-0.148059	0.755423	0.147998	0.65393	0.0229205	0.751322	0.940419	0.311202	0.99993
Rock2	70.6135	0.367922	-0.179644	0.313496	0.20127	0.532251	0.440784	0.615684	0.875936	0.99993
Camta2	110.46	-0.265252	0.967432	-0.160437	0.379802	0.0014945	0.707054	0.757054	0.103413	0.99993
Ankrd11	58.8868	-0.248379	1.24206	0.0209224	0.527339	0.00183609	0.96995	0.86119	0.113913	0.99993
Ids	111.783	-0.0257945	0.110761	-0.0410629	0.938653	0.741079	0.93096	1	0.996077	0.99993
Unc80	38.8504	0.0263513	0.700123	-0.0208125	0.940804	0.0496184	0.966921	1	0.400757	0.99993
Peg3	83.9819	0.11581	0.146469	0.139394	0.697299	0.622816	0.74058	0.966896	0.933179	0.99993
Gpm6b	197.196	0.654896	-0.714843	0.833949	0.0367383	0.0227281	0.0593406	0.377037	0.310443	0.749332
Ntrk2	62.6077	0.0126542	0.116229	0.368542	0.966143	0.696689	0.382213	1	0.975652	0.99993
Arhgap35	60.2156	-0.326488	0.903913	-0.262789	0.347407	0.00979006	0.592496	0.736717	0.219324	0.99993
Olfm1	496.286	-0.144682	0.780289	-0.222462	0.635015	0.0109322	0.605788	0.930254	0.229136	0.99993
Nedd4l	64.9443	-0.0158908	0.304302	0.0231372	0.964762	0.398014	0.963721	1	0.778176	0.99993
Nefl	257.708	0.00280929	0.35444	0.3478	0.992494	0.235921	0.410388	1	0.660219	0.99993
Syngap1	122.556	-0.669916	1.07286	-0.51666	0.0927113	0.00749187	0.357433	0.497286	0.199587	0.99993
Tcf20	72.1405	-0.258355	0.0583244	0.166317	0.404132	0.850518	0.70395	0.773798	1	0.99993
Ppp1r9b	105.293	-0.811353	1.90789	-0.50924	0.0180855	6.37151e-08	0.291448	0.299343	0.000388705	0.989074
Smarca2	90.0884	0.0190703	0.10005	0.567568	0.947965	0.732094	0.169965	1	0.991026	0.883993
Cfl1	439.841	-0.207411	0.369229	-0.0150732	0.484743	0.214027	0.971348	0.831312	0.637693	0.99993
Ppm1e	85.9886	0.160486	-0.305751	0.148272	0.564811	0.273051	0.706747	0.888066	0.684578	0.99993
Bmpr2	48.8992	0.608129	-0.238866	0.747907	0.0784652	0.48814	0.12508	0.476872	0.844818	0.821023
Grin2b	67.1274	-0.236338	0.768806	-0.0510797	0.570534	0.066435	0.930882	0.892277	0.441804	0.99993
Zyg11b	49.7216	0.303955	-0.0124773	0.299829	0.356549	0.969784	0.519872	0.743399	1	0.99993
Atp1a2	79.628	-0.239536	0.444977	0.424112	0.41647	0.131749	0.308993	0.782089	0.544429	0.998346
Mapk1	100.348	-0.232742	0.223032	-0.127449	0.49154	0.509785	0.789867	0.836467	0.859599	0.99993
Arhgef12	48.0361	-0.629687	0.664342	-0.508376	0.040457	0.0307126	0.240569	0.390196	0.343834	0.946478
Chst2	78.056	-0.404908	0.725373	0.0370342	0.164073	0.0130025	0.928179	0.581949	0.243918	0.99993
Tcf25	174.526	-0.536099	0.68943	-0.451865	0.0645055	0.0176518	0.269447	0.457256	0.276832	0.972151
Pak1	170.295	-0.186787	0.137721	-0.122598	0.600162	0.699103	0.807731	0.910328	0.977313	0.99993
Dkk3	143.989	-0.0170377	0.166139	0.808226	0.958317	0.610407	0.0800798	1	0.925075	0.77294
Jph4	106.163	-0.552564	0.882304	-0.317069	0.0589758	0.00269056	0.442342	0.441639	0.133725	0.99993
Syne1	44.4663	-0.125061	0.679377	-0.214386	0.688686	0.0302701	0.627234	0.961434	0.34269	0.99993
Cds2	399.854	-0.381276	0.0779307	0.301723	0.199622	0.792914	0.472392	0.613729	1	0.99993
Slc17a7	155.918	0.0668279	0.824575	0.371293	0.852093	0.0223144	0.464055	1	0.307993	0.99993
Egr1	165.534	-0.721444	-0.00506621	0.00235323	0.041291	0.988507	0.996225	0.393078	1	0.99993
Syt11	106.086	0.367755	0.206204	0.686305	0.231398	0.501858	0.114233	0.640414	0.854181	0.820479
Rtn4	86.2503	0.40448	-0.722794	0.294617	0.150628	0.0104831	0.458393	0.570058	0.225394	0.99993
Ddx5	147.384	0.434216	-0.634694	0.399139	0.161437	0.0411087	0.361962	0.579501	0.379081	0.99993
Chd3	63.7402	-0.913867	1.03589	-0.598282	0.00209831	0.000504286	0.151524	0.136666	0.0640933	0.864509
Git1	116.604	-1.44	1.8471	-1.40533	0.000682895	1.67395e-05	0.0173692	0.0886408	0.0105643	0.571352
Camk1d	66.9666	-0.045673	0.33351	-0.326617	0.877696	0.261696	0.436574	1	0.676206	0.99993
Mecp2	46.3299	-0.29789	0.645617	-0.40595	0.402623	0.0706206	0.419753	0.772856	0.449236	0.99993
Nbea	43.4937	0.130134	0.266083	-0.0238882	0.676437	0.393793	0.956792	0.955405	0.774551	0.99993
Diras2	112.503	-0.888739	0.315904	-0.650007	0.00273582	0.283621	0.118786	0.15027	0.695149	0.821023
Gls	98.2931	-0.0275848	-0.0762357	0.0843844	0.929914	0.80796	0.849104	1	1	0.99993
Rph3a	112.666	-0.491739	0.655857	0.0737729	0.141322	0.050224	0.875716	0.560992	0.401782	0.99993
Disp2	70.5369	-0.119308	0.291813	0.392471	0.732361	0.403256	0.426461	0.986115	0.782335	0.99993
Prkca	56.3242	0.359073	0.0944781	0.277804	0.216709	0.744894	0.49869	0.630434	0.998075	0.99993
Trio	40.1135	-0.20993	0.452425	-0.069867	0.516873	0.163148	0.878717	0.854312	0.575933	0.99993
Setd7	63.1045	-0.350947	0.801953	-0.587587	0.236541	0.0071307	0.160981	0.64086	0.194495	0.876304
Ash1l	42.5101	0.134294	0.000336052	0.280876	0.684607	0.999189	0.548026	0.9591	1	0.99993
Hsph1	136.61	0.301763	-0.38055	0.853542	0.336052	0.225325	0.0545543	0.724877	0.649381	0.742091
Arhgap32	42.2135	-0.231995	0.755829	0.0259586	0.482296	0.0227758	0.955646	0.829452	0.310613	0.99993
Tnrc6b	25.0024	-0.0068326	0.456592	0.0948913	0.984345	0.190741	0.847209	1	0.611278	0.99993
Mapre2	121.204	-0.235356	-0.0362992	-0.132975	0.442876	0.90574	0.75904	0.802639	1	0.99993
Ywhah	260.681	-0.0969755	0.312038	-0.214228	0.731338	0.26972	0.591735	0.985663	0.68264	0.99993
Syt7	62.543	0.242638	0.8427	0.883343	0.613559	0.0814121	0.194243	0.917656	0.470876	0.905971
Nrxn1	53.5646	0.3459	-0.318903	0.35693	0.298675	0.337909	0.447827	0.690663	0.741826	0.99993
Mtss1l	94.5397	-0.781749	0.726622	-0.182997	0.0356014	0.050606	0.726424	0.374774	0.403042	0.99993
Maged1	170.29	0.413153	-0.171388	0.463966	0.160529	0.559967	0.26456	0.57846	0.893996	0.969175
Gprasp1	78.0928	0.604834	-0.337452	0.59087	0.0847543	0.335024	0.232443	0.487031	0.740269	0.93655
Akap11	47.3267	0.353675	0.178876	0.295912	0.233849	0.546791	0.480785	0.640414	0.885271	0.99993
Braf	48.761	0.573549	-0.547917	0.537727	0.0828412	0.0974515	0.248951	0.484727	0.496535	0.956179
Zmiz1	56.6896	0.379239	0.618861	0.61598	0.352893	0.130481	0.285789	0.740001	0.543378	0.9847
Ryr2	24.8955	0.547084	0.35799	0.474839	0.205197	0.406362	0.435762	0.619364	0.785016	0.99993
Rab7	211.562	0.0277062	-0.169981	-0.131162	0.933115	0.606729	0.778743	1	0.922687	0.99993
Shisa6	57.1	0.136744	0.624397	0.0968399	0.647511	0.0375558	0.818891	0.935702	0.368579	0.99993
Cplx1	201.001	-0.108255	0.338156	0.454274	0.770283	0.362215	0.386452	1	0.747983	0.99993
Ncam1	72.4792	0.542221	-0.0941972	0.92422	0.100283	0.774654	0.0474338	0.509875	1	0.717067
Crebbp	56.4639	-0.14987	0.591101	0.147879	0.624431	0.0542974	0.732641	0.923435	0.411636	0.99993
Tmsb4x	664.447	-0.664409	0.30535	-0.678437	0.0816178	0.42193	0.20715	0.482295	0.796981	0.915248
Ctnnd2	69.7105	-0.637153	0.843645	-0.418283	0.0557395	0.011559	0.372838	0.433301	0.233244	0.99993
Sort1	60.4091	0.142181	0.491558	0.376845	0.682952	0.158895	0.444089	0.958507	0.571898	0.99993
Kmt2d	21.6897	-0.46831	0.556661	-0.503388	0.146204	0.0844268	0.26867	0.56508	0.476036	0.971911
Wdfy3	29.2032	-0.304759	0.741438	0.0121966	0.375327	0.0318006	0.979965	0.755134	0.347338	0.99993
Enc1	86.7166	-0.121162	0.617665	-0.230525	0.687578	0.0411191	0.588507	0.961252	0.379081	0.99993
Pkm	173.396	0.0453448	0.196525	0.249686	0.879465	0.51122	0.554942	1	0.861088	0.99993
Kcnab2	112.518	-0.378626	0.910535	-0.138769	0.242838	0.00527872	0.761851	0.644399	0.175338	0.99993
Ncan	55.3703	-0.138337	0.938141	0.00521448	0.686743	0.00669914	0.991422	0.960629	0.190868	0.99993
2900097C17Rik	90.9739	-0.146937	-0.240278	-0.163114	0.64937	0.457363	0.721117	0.937172	0.822491	0.99993
Zwint	236.292	-0.421294	0.208364	-0.109105	0.176915	0.503667	0.804361	0.593674	0.855571	0.99993
Atp6v1a	110.374	0.417134	-0.192235	0.157088	0.15928	0.516044	0.707315	0.577281	0.863705	0.99993
Mical2	106.394	0.147742	0.643246	-0.0548383	0.651556	0.0502043	0.905635	0.938944	0.401782	0.99993
Fam168a	65.0721	-0.188021	0.227958	-0.00819668	0.558085	0.477741	0.985591	0.88296	0.83687	0.99993
Add2	48.7547	-0.41421	0.76152	-0.195531	0.17561	0.0131473	0.650717	0.591568	0.245282	0.99993
Camsap2	52.973	-0.0335318	0.481555	-0.048033	0.905406	0.0886753	0.904196	1	0.48087	0.99993
Nptx1	73.3148	0.0346278	0.829098	0.405932	0.930803	0.0389387	0.47188	1	0.370558	0.99993
Pkp4	89.3352	0.0869678	0.354053	0.579418	0.815485	0.342714	0.272006	1	0.741826	0.974312
Pafah1b1	76.1378	0.0991581	-0.311705	-0.0328392	0.751714	0.320377	0.940926	0.996008	0.726401	0.99993
Ncor1	46.4033	0.357649	0.152494	0.581434	0.258058	0.629331	0.193377	0.655787	0.937644	0.904082
Fry	37.6853	0.284094	0.607369	0.246482	0.450955	0.108102	0.643557	0.807176	0.510653	0.99993
Reps2	58.7198	-0.0592061	-0.368798	-0.225596	0.871446	0.314075	0.662825	1	0.720156	0.99993
Iqsec1	59.1014	-0.426351	1.62678	-0.378191	0.213931	3.61832e-06	0.435116	0.627146	0.00413891	0.99993
G3bp2	100.787	0.811174	-0.475442	0.793625	0.00819842	0.119718	0.0660318	0.223601	0.528992	0.758085
Cbx5	49.3886	-0.261628	-0.124849	-0.246666	0.377175	0.673272	0.555774	0.75592	0.963986	0.99993
Atrx	40.6087	-0.22968	0.287345	-0.263691	0.429642	0.323283	0.521254	0.79324	0.729198	0.99993
Hlf	77.6614	0.209941	-0.118512	0.168685	0.63316	0.787544	0.786175	0.929308	1	0.99993
Ckb	280.06	-0.182272	0.417205	-0.107106	0.604517	0.236526	0.829567	0.913388	0.660293	0.99993
Prrt2	170.499	0.111949	-0.165996	0.577334	0.740401	0.623288	0.22728	0.99048	0.933271	0.933765
Iqsec3	56.1461	-0.774727	0.947383	-0.262326	0.0136385	0.00263437	0.552585	0.26453	0.133189	0.99993
Zmat3	53.8737	-0.638741	0.476219	-0.626895	0.0565803	0.15446	0.184445	0.434915	0.5672	0.89753
Kif5b	70.3148	0.0776185	0.0111892	0.425508	0.81965	0.97378	0.376985	1	1	0.99993
Rgs7bp	72.3087	-0.248379	0.308912	-0.396857	0.524741	0.429074	0.472268	0.859555	0.801155	0.99993
Aff4	41.5305	0.0582658	-0.0151638	-0.0336037	0.85094	0.960995	0.938907	1	1	0.99993
Tuba1a	258.061	0.510943	-0.118665	0.506571	0.0838816	0.687398	0.224644	0.48644	0.970738	0.93061
Ndrg3	155.865	-0.142701	0.166711	-0.115779	0.624412	0.567383	0.778751	0.923435	0.897009	0.99993
Ppp1r16b	61.574	-0.759972	0.935185	-0.53579	0.0159271	0.00310048	0.227207	0.281368	0.144758	0.933765
Tspyl4	107.615	0.0743355	-0.236056	0.359792	0.821959	0.475092	0.441305	1	0.834895	0.99993
Kcna2	35.5235	0.481233	-0.117069	1.04068	0.188374	0.748465	0.044364	0.60358	1	0.704841
Ankrd17	39.9415	-0.113454	0.355539	-0.110746	0.73973	0.298427	0.818617	0.99028	0.708837	0.99993
R3hdm2	99.0741	-0.101863	0.276143	0.480015	0.816239	0.528994	0.438955	1	0.874031	0.99993
Atp1b2	136.201	-0.401135	0.121054	0.236394	0.175241	0.682041	0.571602	0.590904	0.968027	0.99993
Tom1l2	76.0942	-0.381718	0.875219	-0.262586	0.228924	0.00611597	0.557937	0.639638	0.185142	0.99993
Nisch	70.8023	-0.149381	0.269108	-0.00151587	0.655592	0.421962	0.997447	0.941545	0.796981	0.99993
Atp5a1	165.805	0.12545	-0.102252	0.157137	0.677116	0.734309	0.71222	0.955607	0.992491	0.99993
Stxbp5l	35.2141	0.233051	-0.379083	0.186503	0.499586	0.27255	0.702265	0.84147	0.683958	0.99993
Celsr2	36.0119	0.235072	0.670574	0.561834	0.498434	0.0544506	0.252771	0.840691	0.411731	0.960554
Arf1	208.574	-0.141155	0.708654	0.0601367	0.623846	0.0142908	0.882544	0.923009	0.25497	0.99993
Zfp365	93.0493	0.0170676	0.244433	0.342897	0.964959	0.529505	0.532685	1	0.874324	0.99993
Camk4	32.9926	-0.483464	0.15525	-0.327581	0.154186	0.646572	0.493894	0.574221	0.948203	0.99993
Smarcc2	81.0355	0.0946544	0.139424	0.662688	0.803261	0.713691	0.217929	1	0.98421	0.927611
Faim2	82.1291	-0.0893341	0.627263	0.276129	0.7869	0.0586658	0.554699	1	0.424724	0.99993
Ncor2	41.4201	-0.324669	0.959972	-0.146205	0.391202	0.0119105	0.784647	0.762571	0.235661	0.99993
Mobp	274.867	-0.508642	0.0668367	-0.209731	0.188414	0.862435	0.700642	0.60358	1	0.99993
Wasf1	143.979	-0.540753	0.926053	-0.317406	0.147288	0.0135922	0.546501	0.566203	0.248497	0.99993
Gng2	108.37	0.0573754	-0.214997	0.0165585	0.885809	0.590645	0.976618	1	0.913228	0.99993
Arhgap21	51.7664	-0.356612	0.942315	-0.286852	0.266063	0.0035391	0.526624	0.661836	0.152375	0.99993
Sv2b	71.7076	0.0175425	0.00603085	0.282061	0.958084	0.985585	0.55021	1	1	0.99993
Elavl3	71.0503	-1.19305	1.33706	-0.664281	0.00105133	0.000252984	0.191483	0.104471	0.0492566	0.902888
Gnal	70.2843	-0.0590212	0.654966	-0.408858	0.881899	0.100694	0.466974	1	0.501605	0.99993
2018-03-06	62.896	0.130923	0.0252249	0.260964	0.676759	0.935975	0.556799	0.955408	1	0.99993
Clmn	30.1626	-0.583872	1.14466	-0.361254	0.0937224	0.00113441	0.462092	0.499584	0.0915067	0.99993
Nfasc	38.9626	-0.027946	0.616511	0.293298	0.937327	0.0840055	0.559655	1	0.475396	0.99993
Thy1	219.525	-0.103689	0.0175869	0.779715	0.770687	0.960567	0.121714	1	1	0.821023
Snap91	89.4049	0.504355	-0.0588131	0.455666	0.092145	0.843943	0.28097	0.496888	1	0.98298
Strbp	25.3571	0.312263	-0.563296	0.169361	0.339684	0.0856786	0.713939	0.728343	0.477665	0.99993
Mapk8ip3	66.3284	-0.0484153	0.619788	0.473724	0.901768	0.115501	0.39342	1	0.521621	0.99993
Abi2	65.2619	0.157307	0.440723	-0.152134	0.665516	0.226665	0.767467	0.948384	0.651361	0.99993
Sipa1l3	43.821	-0.191195	1.05016	-0.0606676	0.554112	0.00130381	0.894386	0.881141	0.0977924	0.99993
Slc12a5	62.5624	-0.192082	0.304922	0.433246	0.616547	0.426942	0.424566	0.919045	0.800136	0.99993
Myt1l	53.1882	-0.112225	0.337201	-0.147534	0.755677	0.350335	0.772373	0.997817	0.745114	0.99993
Ptprs	61.6995	-0.320951	1.04687	-0.121873	0.380217	0.00459407	0.813583	0.757054	0.166496	0.99993
Dlg4	111.947	-0.640984	0.835658	-0.458063	0.055398	0.0127608	0.331349	0.432067	0.242019	0.99993
Enpp2	107.825	0.768766	-0.496366	0.832502	0.0637762	0.2298	0.154042	0.456128	0.655239	0.865678
Rnf157	77.2947	-0.679955	0.79521	-0.210745	0.0521053	0.0233553	0.669002	0.425349	0.315221	0.99993
Nhsl2	27.8395	-0.125131	0.884077	-0.23078	0.707256	0.00846516	0.624339	0.972849	0.209724	0.99993
Syn2	97.4706	-0.0658583	0.065614	0.306356	0.84823	0.848791	0.529101	1	1	0.99993
Tanc2	30.8877	0.171587	0.495409	-0.0813612	0.572298	0.103848	0.849801	0.893044	0.505753	0.99993
Akap6	33.6892	-0.137766	1.05941	-0.238527	0.727806	0.00811242	0.670055	0.983847	0.205925	0.99993
Stox2	35.0136	-0.227551	0.442037	0.181774	0.497024	0.187712	0.701138	0.840435	0.606757	0.99993
Lrrc58	44.5199	0.0649094	-0.0412491	-0.0376842	0.86434	0.913541	0.944078	1	1	0.99993
Ylpm1	50.0623	-0.465511	0.703588	-0.0841176	0.148676	0.0295054	0.853306	0.567836	0.338139	0.99993
Eif4g3	59.1576	0.0125316	0.437926	-0.04224	0.969741	0.185867	0.927962	1	0.603956	0.99993
Hipk2	83.4168	-0.423281	1.13047	-0.608786	0.211558	0.000964706	0.203568	0.625757	0.0848849	0.911821
2610507B11Rik	45.5001	-0.56241	1.2794	-0.367514	0.0810268	8.91522e-05	0.418942	0.481558	0.0264093	0.99993
Rpl4	266.62	-0.755855	-0.0164866	-0.436073	0.0377125	0.963641	0.394123	0.379443	1	0.99993
Phyhip	124.578	-0.310903	0.770418	0.0839099	0.349192	0.0209894	0.85809	0.737726	0.299647	0.99993
Arhgdia	131.311	0.622074	0.607316	0.689435	0.123587	0.132752	0.226335	0.541253	0.546228	0.932499
Tecr	330.244	0.15497	0.0998622	0.215755	0.650319	0.770187	0.655356	0.937692	1	0.99993
Aplp2	97.9773	-0.309395	0.877417	0.0414983	0.331193	0.00619873	0.92651	0.721293	0.185678	0.99993
Cep170b	50.7832	-0.480499	1.2871	-0.0175975	0.18036	0.000401484	0.972278	0.597025	0.0592304	0.99993
Hspa12a	62.3148	-0.288753	0.238004	-0.140761	0.378538	0.467843	0.761294	0.756452	0.828533	0.99993
Kmt2a	21.4391	-0.0862492	0.767472	-0.313516	0.82034	0.0445371	0.559489	1	0.388158	0.99993
Tspan7	195.198	-0.226989	0.839875	0.00858075	0.508799	0.0151552	0.985901	0.848451	0.262503	0.99993
Agap1	35.7338	-1.00023	0.915932	-0.274776	0.00356721	0.00752739	0.567711	0.161732	0.200242	0.99993
Nrgn	280.771	-0.494234	0.145039	0.0074603	0.114106	0.642135	0.986511	0.530319	0.945044	0.99993
Kmt2e	52.8589	-0.112833	-0.0918823	-0.284189	0.730492	0.779077	0.539533	0.985244	1	0.99993
Nsmf	116.413	-0.151632	0.820319	0.198029	0.641869	0.0124334	0.667572	0.932894	0.239461	0.99993
Tpr	51.0896	0.445646	-0.399512	0.445711	0.232812	0.284617	0.398036	0.640414	0.696118	0.99993
Dzank1	55.1546	-0.0957355	-0.318679	0.115827	0.793538	0.384068	0.822807	1	0.767549	0.99993
Ncoa1	46.0224	-0.63543	1.13367	-1.04909	0.0580743	0.000802424	0.0267589	0.437861	0.076402	0.62836
Atxn1	34.4551	0.0609116	0.330367	-0.0465505	0.861737	0.34542	0.925015	1	0.741875	0.99993
Cltc	59.2902	0.334361	-0.059417	-0.0369201	0.294482	0.852076	0.934686	0.688241	1	0.99993
Lrp1	23.9592	-0.33888	0.615647	0.0564415	0.397777	0.1255	0.920585	0.768228	0.537538	0.99993
Ski	61.0633	-0.567801	0.771152	0.25731	0.077972	0.0169756	0.571114	0.476872	0.272772	0.99993
Nsd1	27.154	0.0268593	0.42357	-0.0382938	0.928881	0.160087	0.928306	1	0.572461	0.99993
Ptprn	93.7291	-0.61167	0.853468	0.0436016	0.085681	0.0168697	0.930715	0.487602	0.27207	0.99993
Ncl	44.9054	0.537086	-0.486482	0.735562	0.0975458	0.133239	0.108019	0.505573	0.546511	0.810768
Rab2a	175.711	0.284051	-0.0835364	0.350529	0.354499	0.785261	0.418871	0.741739	1	0.99993
Clstn1	74.3325	-0.347053	0.678207	0.12225	0.279595	0.0352397	0.787473	0.675763	0.359663	0.99993
Gria3	69.7967	0.173528	-0.445973	0.76755	0.640368	0.230654	0.144402	0.932749	0.655924	0.853084
Prkacb	86.2707	-0.0984104	-0.280661	-0.112062	0.7627	0.389484	0.807873	0.999995	0.771418	0.99993
Sgip1	68.5629	0.246782	-0.743794	0.492293	0.468259	0.0295813	0.30616	0.81935	0.338512	0.998346
Kidins220	47.0635	-0.131114	0.184819	0.143844	0.709908	0.60012	0.772886	0.974991	0.918208	0.99993
Cadm2	38.3391	0.0816447	-0.368682	0.0350942	0.824889	0.318339	0.946371	1	0.724624	0.99993
Fam168b	70.7026	-0.601345	-0.0918423	0.0197061	0.119419	0.811351	0.971111	0.535118	1	0.99993
Myh10	41.7628	-0.612042	1.0796	-0.421265	0.0981953	0.00379873	0.41946	0.506673	0.15694	0.99993
Csde1	94.0535	0.951194	-1.40597	0.964511	0.00370055	2.1585e-05	0.0361127	0.162109	0.0116191	0.677044
Gnaq	64.2314	-0.0862912	-0.111274	-0.239189	0.794481	0.736948	0.609629	1	0.993794	0.99993
Dnajc5	79.2094	0.0978073	0.310678	0.00545932	0.765707	0.344347	0.990616	1	0.741826	0.99993
Phactr1	59.7074	-0.166741	0.520029	0.016115	0.588365	0.0922556	0.970489	0.903984	0.488339	0.99993
Glud1	114.591	-0.377381	-0.0126138	-0.427685	0.299602	0.972302	0.405344	0.691828	1	0.99993
Agtpbp1	78.7369	-0.0457135	0.216897	-0.236846	0.88265	0.483937	0.588685	1	0.841201	0.99993
Plxna4	26.2774	0.39025	0.416311	0.592726	0.252988	0.22286	0.219316	0.653151	0.647703	0.928029
Serinc1	123.54	1.42389	-1.27672	1.79309	1.58822e-05	0.000102779	0.000100805	0.0161487	0.0287053	0.0928185
Cntn1	61.2649	-0.0205047	-0.112816	0.418767	0.949153	0.725729	0.357277	1	0.989001	0.99993
Nrxn3	43.6396	0.451434	-0.0102696	0.712344	0.198507	0.97662	0.151063	0.613561	1	0.864509
Cend1	216.222	0.437677	-0.124031	0.194725	0.191191	0.710631	0.680357	0.6072	0.982918	0.99993
Prepl	90.0315	-0.109486	0.0656692	-0.071036	0.730343	0.836214	0.874335	0.985244	1	0.99993
Lrrc7	44.2305	-0.0414002	0.846552	-0.292659	0.914796	0.0298521	0.592892	1	0.339983	0.99993
Trim37	62.1115	-0.0976828	0.0196945	0.119476	0.793881	0.957986	0.821209	1	1	0.99993
Kcna1	38.5401	0.196111	-0.0383441	0.474811	0.581318	0.91411	0.345194	0.899727	1	0.99993
Add1	85.8539	-0.507419	0.21416	-0.153556	0.119232	0.509924	0.738206	0.53485	0.859675	0.99993
Eps15	70.1695	-0.0949329	-0.579099	-0.0163607	0.794587	0.113368	0.974682	1	0.518184	0.99993
R3hdm1	68.3781	-0.699489	0.498692	-0.672848	0.0321198	0.12568	0.143473	0.363099	0.537795	0.850752
Sik3	52.1814	-0.171017	0.604024	-0.0745584	0.589827	0.0577749	0.867986	0.90478	0.421497	0.99993
Atp6v1b2	121.666	-0.599174	0.608331	-0.692422	0.0640896	0.0601721	0.129379	0.456505	0.429068	0.826024
Mtpn	91.0422	0.0293781	-0.718715	0.0459163	0.940852	0.0708906	0.934633	1	0.449236	0.99993
Zfp871	32.6134	-0.326971	-0.00730986	-0.671401	0.433256	0.986007	0.255185	0.795055	1	0.962113
Usp31	32.8826	0.431961	-0.0412557	0.441019	0.261101	0.914378	0.416538	0.658518	1	0.99993
Atrn	36.6712	0.218798	0.492078	0.482651	0.508287	0.137659	0.302258	0.848451	0.552001	0.99558
Pdpk1	197.747	0.371828	-0.0215293	0.0225779	0.304139	0.952495	0.964757	0.695533	1	0.99993
Aco2	117.364	0.0912252	0.0347578	0.587955	0.786395	0.917763	0.217185	1	1	0.927611
Slc6a1	72.1246	-0.816961	1.09919	-0.505014	0.0198645	0.00182773	0.305899	0.311227	0.113779	0.998346
Nnat	276.052	-1.08927	-0.692748	0.447741	0.0383134	0.184636	0.542652	0.381716	0.602268	0.99993
Crtc1	55.9012	-0.490876	0.636519	-0.330205	0.112215	0.0397802	0.449028	0.529037	0.373516	0.99993
Psap	116.033	-0.281128	0.824511	0.016477	0.378376	0.0102328	0.970855	0.756452	0.222476	0.99993
Cst3	440.498	0.205622	0.0772288	0.434301	0.540858	0.818297	0.361106	0.871394	1	0.99993
Bptf	26.7162	-0.251828	0.715407	0.217793	0.5072	0.0607186	0.684932	0.847889	0.42983	0.99993
Mef2d	129.492	-0.149056	0.414161	0.120262	0.642002	0.197158	0.790803	0.932894	0.618243	0.99993
Etnk1	53.4143	-0.0941623	-0.420497	-0.0536691	0.773311	0.199048	0.907556	1	0.620713	0.99993
Kmt2c	18.5961	-0.627251	0.552291	-0.479128	0.103844	0.151763	0.37809	0.515193	0.56482	0.99993
Dnm3	45.8857	-0.360112	-0.291494	0.0820843	0.328752	0.428969	0.874751	0.718823	0.801122	0.99993
Atp6v0a1	80.079	0.587577	-0.0749838	1.07044	0.129662	0.846158	0.050789	0.550342	1	0.731605
Kif21a	51.0876	-0.501708	0.109343	-0.13641	0.112945	0.729122	0.759983	0.529865	0.990572	0.99993
Kifc2	95.6129	-1.00517	1.19518	-0.436764	0.00277112	0.000395228	0.353532	0.15027	0.0588086	0.99993
Marf1	40.487	-0.567621	0.863703	-0.713276	0.0933885	0.0110184	0.135287	0.498734	0.229136	0.83675
Trp53inp2	79.3035	-0.578108	0.803322	-0.193843	0.0804692	0.0154654	0.677623	0.480384	0.263984	0.99993
Scn2a1	38.2305	0.145696	0.119596	0.374921	0.711571	0.761503	0.501142	0.976103	1	0.99993
Ctxn1	274.702	0.517912	-0.471337	0.739537	0.154724	0.195111	0.150192	0.574448	0.615571	0.862777
Trim9	73.2201	-0.100014	-0.0291042	-0.0086014	0.739843	0.923015	0.983886	0.990314	1	0.99993
Nucks1	57.2783	-0.556755	-0.229028	-0.708851	0.130244	0.532553	0.172265	0.551592	0.876195	0.885531
Kcnb1	27.7036	-0.244934	0.422958	0.553366	0.469226	0.21196	0.247736	0.81972	0.636749	0.954238
D430041D05Rik	30.3219	0.206932	0.553617	0.806794	0.591191	0.151859	0.139198	0.905352	0.56482	0.845783
Mapt	63.8025	-0.108124	0.196645	-0.173127	0.778704	0.609419	0.750347	1	0.924398	0.99993
Ahcyl1	87.3054	0.215328	-0.699052	0.484273	0.52564	0.0402074	0.312789	0.86018	0.374492	0.998346
Atf2	85.7649	-0.252338	-0.843375	-0.454693	0.562208	0.0542228	0.460087	0.885959	0.411608	0.99993
Prickle2	39.9324	0.0734852	0.0777669	0.162916	0.804448	0.793328	0.697904	1	1	0.99993
Pcdh1	77.4822	0.143986	0.344681	0.520906	0.68239	0.327835	0.295456	0.958194	0.734371	0.993578
Gabarapl1	182.175	-0.309059	0.0302295	-0.0499417	0.363254	0.929071	0.917177	0.749147	1	0.99993
Ctnnb1	88.2856	0.113756	-0.432768	0.421652	0.717309	0.169114	0.342722	0.97875	0.581674	0.99993
Pacsin1	73.0145	-0.307186	0.363749	0.297006	0.356378	0.274991	0.528068	0.743253	0.686464	0.99993
Brd4	50.8672	-0.168658	0.605214	0.0271325	0.579224	0.0473851	0.949693	0.898302	0.394389	0.99993
Klc1	136.313	0.0192557	-0.339162	0.110648	0.951578	0.285343	0.805083	1	0.697055	0.99993
Dlgap4	60.0646	-0.787899	0.921052	-0.10545	0.019708	0.00653353	0.824339	0.310545	0.188132	0.99993
Prkar1b	115.217	-0.875029	0.587276	-0.435943	0.00328768	0.0475963	0.297056	0.155866	0.395287	0.993762
Sez6l	51.8278	-0.0786083	0.222162	0.463294	0.837155	0.561515	0.391932	1	0.894261	0.99993
Rapgef4	75.0956	-0.804074	0.412049	-0.655248	0.0223656	0.239583	0.18577	0.324495	0.663065	0.89946
Nrcam	40.5895	0.266801	0.274701	0.26703	0.431537	0.418129	0.577572	0.794134	0.795157	0.99993
Spag9	43.6992	-0.20812	0.0748764	-0.183326	0.499951	0.808178	0.674235	0.841983	1	0.99993
Snhg11	59.56	1.04097	-1.11635	0.106969	0.16619	0.138206	0.919001	0.584594	0.552399	0.99993
Arpp21	94.4836	-0.0143367	0.0807642	-0.122254	0.969964	0.832034	0.820389	1	1	0.99993
Grin1	73.7642	-0.105577	0.944928	0.106751	0.776707	0.0118689	0.839324	1	0.235581	0.99993
Cap2	86.7077	0.666897	-0.307382	0.619259	0.0310051	0.318538	0.155223	0.359149	0.724624	0.866683
Dnajc6	59.3641	0.37154	0.256766	0.30856	0.297643	0.471426	0.540344	0.689989	0.831458	0.99993
Spin1	75.4726	0.850125	-1.08208	0.853728	0.0377499	0.00845996	0.137962	0.379443	0.209724	0.843913
Clasp2	136.023	-0.683651	0.174592	-0.735065	0.066611	0.638	0.161731	0.461359	0.942808	0.876868
Slc25a4	282.854	0.438549	-0.356161	0.2894	0.1611	0.254804	0.512376	0.579501	0.675073	0.99993
Tshz2	62.6632	-0.867584	0.118663	-0.172843	0.0774017	0.807763	0.802116	0.476872	1	0.99993
Pgbd5	98.7378	-0.553867	1.01292	-0.601938	0.0988689	0.00272912	0.203798	0.507968	0.13427	0.912182
Epha4	48.2339	0.753272	-0.469615	0.824717	0.0308292	0.176826	0.0932785	0.359149	0.591158	0.792735
Eif3a	59.8668	0.244687	-0.172468	0.722231	0.428723	0.576892	0.0988184	0.792654	0.903639	0.799972
Actr2	88.7005	0.66955	-0.626102	0.420304	0.0656053	0.0849774	0.411845	0.459564	0.476634	0.99993
Btbd3	64.6281	0.106449	0.169622	0.0632403	0.768039	0.638463	0.901382	1	0.942974	0.99993
Ap2b1	55.261	0.2225	0.376256	-0.0122496	0.533801	0.293241	0.980665	0.865866	0.704136	0.99993
AI593442	53.2906	0.0844917	0.258856	0.181377	0.800332	0.438756	0.701054	1	0.806636	0.99993
Ppp2r2c	73.0946	-0.761032	0.650312	-0.437847	0.0202986	0.04702	0.342608	0.314568	0.39295	0.99993
Tenm2	30.7175	0.437066	0.0489928	1.12338	0.287821	0.904992	0.0536927	0.682257	1	0.741187
Ppp3cb	77.7477	0.454864	-0.0273122	0.324185	0.165475	0.933507	0.483787	0.584365	1	0.99993
Tulp4	35.4667	-0.337738	0.282503	-0.414653	0.340542	0.42518	0.407649	0.729261	0.799266	0.99993
Sh3gl2	108.612	0.0841724	0.000102869	0.00505933	0.807713	0.999763	0.991746	1	1	0.99993
Dos	97.898	0.342925	0.409644	1.09087	0.320857	0.236012	0.0258431	0.711289	0.660271	0.623985
Zbtb18	77.9329	-0.0117685	0.377092	-0.105685	0.970946	0.24392	0.817101	1	0.667891	0.99993
Pitpna	84.9894	0.21977	-0.445043	0.58001	0.554353	0.23188	0.269988	0.881321	0.656949	0.972311
Nfia	33.2525	-1.00363	0.36619	-1.25449	0.019896	0.391536	0.0384237	0.311227	0.772686	0.683412
Hsp90b1	112.985	0.676528	-0.737889	0.969077	0.0373542	0.0232869	0.0345411	0.37816	0.314594	0.669282
Arid1a	34.9478	0.0351183	0.634046	0.135975	0.919513	0.0692522	0.782077	1	0.446177	0.99993
Atp1a1	78.6045	0.189063	0.566957	0.1418	0.588544	0.105829	0.774156	0.904184	0.508719	0.99993
Hook3	24.983	0.315054	-0.5663	0.464997	0.405013	0.135305	0.384541	0.774292	0.549203	0.99993
Aldoc	171.435	-0.330375	0.447263	-0.184186	0.27317	0.138341	0.665456	0.669194	0.552819	0.99993
Nsg2	129.545	-0.173364	-0.149075	0.382061	0.625855	0.674998	0.447387	0.924637	0.965693	0.99993
Gm608	23.1738	0.010154	0.319447	0.272759	0.977155	0.36819	0.586583	1	0.754604	0.99993
Mef2c	48.7318	0.0146951	-0.210524	-0.0753511	0.976187	0.66906	0.913811	1	0.96164	0.99993
Spen	21.7134	-0.647931	1.15352	-0.156996	0.0890068	0.00269228	0.769906	0.492295	0.133725	0.99993
Opcml	47.9673	0.592353	-0.0029955	0.990949	0.167539	0.994413	0.102201	0.585306	1	0.799972
Lingo1	85.4904	-0.10674	0.781777	-0.1276	0.757216	0.0244278	0.793865	0.998311	0.320946	0.99993
Zfr	63.8894	0.121392	-0.0745059	0.356752	0.715373	0.822901	0.448643	0.97733	1	0.99993
Dmxl2	27.5319	0.6348	-0.151559	0.405794	0.111429	0.702886	0.470212	0.528369	0.979683	0.99993
Rhob	133.927	0.761668	0.340629	0.407345	0.100068	0.460091	0.531845	0.509774	0.824416	0.99993
Akt3	64.0199	-0.232163	-0.0709855	-0.312475	0.510411	0.840424	0.530873	0.848929	1	0.99993
Pea15a	117.155	-0.431697	0.438013	-0.446432	0.171659	0.165529	0.316881	0.588059	0.577929	0.99993
Clu	162.545	0.569462	0.0848919	0.895363	0.116754	0.814578	0.0808236	0.532626	1	0.774976
Pi4ka	44.0543	-0.201527	0.609799	-0.164101	0.546417	0.0689479	0.728317	0.874707	0.445423	0.99993
Zmiz2	69.5859	-0.619468	0.864089	-0.222897	0.0776203	0.0141839	0.652303	0.476872	0.253757	0.99993
Herc1	19.0122	-0.258439	0.368015	-0.42273	0.47313	0.307355	0.406569	0.822494	0.71443	0.99993
St8sia3	45.5693	-0.390212	0.498645	-0.377336	0.205719	0.106234	0.386362	0.619364	0.509247	0.99993
Apba1	41.6146	-0.724864	0.677576	0.0628857	0.086548	0.108914	0.915831	0.488286	0.511348	0.99993
Pnkd	91.4584	-0.252131	0.710608	0.422035	0.529703	0.0778367	0.456939	0.863279	0.464028	0.99993
Gabbr1	62.9005	-0.0935876	0.356705	0.256762	0.777367	0.281793	0.583378	1	0.692798	0.99993
Cnp	124.655	0.578726	0.648363	-0.0185555	0.139078	0.0978509	0.973153	0.558319	0.49732	0.99993
Wdr7	39.5935	-0.27506	0.316878	-0.424195	0.469846	0.405213	0.430471	0.820045	0.784203	0.99993
Ubap2l	68.7047	0.394879	0.250212	0.563807	0.253913	0.469405	0.24905	0.65347	0.829492	0.956179
Bcl11b	37.3752	-0.902292	0.470919	-0.853953	0.0153968	0.203394	0.10277	0.277696	0.626049	0.800037
Rbfox2	41.6652	-0.419449	1.1125	-0.623229	0.232542	0.0017286	0.20945	0.640414	0.110233	0.917351
Sepw1	422.25	-1.02868	-0.0627599	-0.700574	0.003646	0.857746	0.157635	0.161732	1	0.871875
Lonrf2	54.1066	-0.593318	0.921745	-0.618198	0.0796276	0.00673701	0.195475	0.478854	0.190868	0.90661
Spock1	89.2398	0.286816	0.327081	0.390407	0.463646	0.40349	0.480409	0.815849	0.782335	0.99993
Arnt2	46.1319	-0.511153	0.326597	-0.19149	0.138736	0.343435	0.694197	0.558086	0.741826	0.99993
Baiap2	87.7272	-0.222448	0.569869	0.176517	0.51747	0.098249	0.71639	0.854374	0.497414	0.99993
Fbxl16	76.4222	-0.668415	1.04757	-0.414289	0.037329	0.00118591	0.359676	0.37816	0.0943678	0.99993
Usp9x	25.8079	0.878359	-0.689616	0.530311	0.00482128	0.026478	0.225512	0.179713	0.327098	0.931678
Med13	24.5307	-0.691538	0.592152	-1.07429	0.0900816	0.146182	0.0621246	0.493019	0.560766	0.755003
Klf13	42.2285	-0.324555	0.760742	0.0331799	0.435904	0.069129	0.955038	0.797746	0.445807	0.99993
Zbtb20	91.804	0.315096	0.21675	-0.0915704	0.417969	0.577277	0.86768	0.783317	0.903741	0.99993
Hipk1	35.9493	0.0889514	0.0399315	0.203336	0.78362	0.901893	0.657133	1	1	0.99993
Ppfia2	45.6323	-0.0150394	-0.1893	-0.00307508	0.962412	0.553195	0.994563	1	0.888979	0.99993
Nell2	83.4508	-0.105871	0.847672	-0.0175995	0.755913	0.0134718	0.970856	0.997817	0.247432	0.99993
Pde4dip	32.4598	0.133105	0.831065	0.0104356	0.755827	0.0538064	0.986246	0.997817	0.410785	0.99993
Nfib	31.8409	-0.295248	-0.324575	-0.16108	0.472235	0.429431	0.781338	0.821719	0.801493	0.99993
Bcas1	91.1613	-0.57809	0.727602	0.248048	0.105526	0.0420328	0.62231	0.518389	0.380645	0.99993
Nav1	21.1073	0.271168	0.5501	0.245299	0.442181	0.119916	0.62285	0.802251	0.529354	0.99993
2900011O08Rik	118.042	0.277012	0.163433	0.621989	0.400919	0.620076	0.182429	0.771202	0.931666	0.896566
Eif4a2	94.6386	0.0429846	-0.589937	-0.0453108	0.893629	0.0673928	0.920586	1	0.442628	0.99993
D3Bwg0562e	47.8913	0.310377	0.281205	0.437051	0.459231	0.502491	0.460971	0.811845	0.854568	0.99993
Pafah1b2	71.079	0.113336	-0.192174	-0.368277	0.744505	0.580652	0.453994	0.992637	0.906517	0.99993
Itsn1	46.6608	-0.555444	0.474119	-0.44447	0.113893	0.176843	0.369807	0.530319	0.591158	0.99993
Tmx4	56.2098	0.138368	0.137577	-0.0252	0.722417	0.723965	0.963504	0.980545	0.98843	0.99993
Nt5dc3	43.8404	-0.433882	1.31269	-0.574141	0.311944	0.00257905	0.34365	0.70276	0.132893	0.99993
Atp2b3	38.2569	-0.0305334	0.89968	-0.129884	0.938955	0.0252033	0.817843	1	0.324154	0.99993
Pde1a	65.7646	0.607947	-1.08258	0.96645	0.104525	0.00412385	0.0676077	0.516333	0.161531	0.761701
Cpeb4	38.0267	0.312418	0.262684	-0.31661	0.333	0.415642	0.48752	0.722192	0.792795	0.99993
Plekhb1	135.168	-0.162062	0.205224	0.195511	0.656077	0.572873	0.703977	0.941914	0.90075	0.99993
Pacs2	51.3484	-1.23201	0.83212	-1.04748	0.00542066	0.0583369	0.0906548	0.190998	0.423348	0.786707
Nf1	22.7666	0.00453875	0.681601	-0.429349	0.988797	0.0358661	0.347866	1	0.361675	0.99993
Gng3	168.017	-0.0599235	0.242863	-0.134457	0.869373	0.505352	0.794146	1	0.856525	0.99993
Nfe2l1	57.4051	-1.12232	0.71858	-0.613724	0.00192093	0.0454438	0.225102	0.131674	0.389582	0.93147
Astn1	37.8495	0.15327	0.134265	0.381948	0.633356	0.676078	0.400677	0.929417	0.966083	0.99993
Sdha	100.847	0.399306	-0.246556	0.287458	0.290837	0.513882	0.59024	0.685322	0.86283	0.99993
Herc2	17.6521	0.379285	0.24019	0.671411	0.367752	0.568137	0.259445	0.7532	0.897233	0.96654
Pld3	121.372	-0.356434	0.676535	0.0303331	0.256715	0.0319193	0.945521	0.654464	0.347338	0.99993
Zbtb7a	51.439	-0.0101888	0.181459	0.468036	0.977018	0.608064	0.349702	1	0.923628	0.99993
Basp1	149.587	-0.284875	0.0759259	0.187152	0.474899	0.848852	0.739756	0.823614	1	0.99993
Mbnl2	65.2121	0.414375	-0.537954	0.267889	0.261949	0.145771	0.607465	0.659356	0.560501	0.99993
Fam163b	93.3954	-0.028246	0.309104	0.195444	0.950117	0.494025	0.759561	1	0.848583	0.99993
Ncoa6	40.5791	0.379054	0.0387485	0.442278	0.309561	0.917163	0.401372	0.700839	1	0.99993
Cacnb4	39.0288	0.373663	-0.963912	0.060516	0.341329	0.0148484	0.913075	0.729832	0.260478	0.99993
Eif4b	71.5936	-0.878938	0.402374	-0.835054	0.023634	0.297286	0.12619	0.326463	0.708082	0.82196
Tubb2a	165.471	0.804391	0.0294379	0.909843	0.0216595	0.932618	0.0651152	0.320817	1	0.758085
Cadps	52.5362	0.235864	-0.654002	0.243856	0.461832	0.0420551	0.590362	0.813909	0.380659	0.99993
Wbp2	143.635	-0.333772	0.820408	-0.0246096	0.307605	0.0126487	0.957545	0.698974	0.241898	0.99993
Rab3a	180.59	-0.482599	0.480752	0.0425354	0.119095	0.120534	0.922443	0.534841	0.530165	0.99993
Dync1li2	60.7871	0.439348	-0.401686	0.622636	0.2232	0.265306	0.221734	0.636842	0.678825	0.929159
Homer2	24.658	0.566107	-0.100781	0.700125	0.130676	0.787264	0.185373	0.551643	1	0.89946
Sult4a1	112.793	0.180153	-0.0166339	0.703923	0.665645	0.968165	0.232926	0.948384	1	0.93655
Gabbr2	63.1745	-0.0800062	0.530892	0.542703	0.799707	0.0932079	0.224009	1	0.490293	0.930598
Slc7a14	29.6375	0.815406	0.144977	0.985315	0.0361774	0.707846	0.0722901	0.376204	0.981811	0.766242
Sptb	20.8407	-1.50455	2.22621	-1.282	0.0103899	0.000212123	0.116197	0.242799	0.0448667	0.820479
Abca2	32.5407	-0.427595	0.694515	0.0438968	0.278593	0.0793488	0.937198	0.674684	0.46663	0.99993
Ctif	43.4769	-0.0729768	-0.0722103	0.396963	0.831364	0.833111	0.41287	1	1	0.99993
Atn1	58.4562	-0.437557	0.755081	-0.129004	0.207825	0.0303686	0.792522	0.622791	0.343072	0.99993
Scamp5	79.7514	-0.348358	0.918864	0.0651405	0.38035	0.0216028	0.907556	0.757054	0.303201	0.99993
Bod1l	26.0775	-0.483339	0.365488	-0.417285	0.250676	0.384588	0.482311	0.650087	0.767917	0.99993
Camkv	87.5338	0.446847	0.0547634	0.58529	0.276508	0.893711	0.312971	0.673228	1	0.998346
Celf1	55.2304	-0.225846	0.489958	-0.391139	0.488924	0.134064	0.396683	0.834273	0.548178	0.99993
Rapgef2	38.6946	-0.515239	0.606944	-0.617323	0.134943	0.0785748	0.20459	0.554488	0.466302	0.913155
Elfn2	49.7853	-0.25775	1.16845	0.190881	0.506532	0.00295009	0.727874	0.847477	0.14046	0.99993
Ncs1	60.5714	-0.522302	1.18528	-0.188853	0.179891	0.002614	0.731075	0.596786	0.132893	0.99993
Ogdh	37.9283	0.174426	0.632256	0.200566	0.607797	0.0638775	0.67645	0.91502	0.434952	0.99993
Rapgefl1	63.2198	-0.437654	0.373848	-0.0670042	0.280023	0.355894	0.906731	0.675831	0.745168	0.99993
Tsc22d1	58.0467	0.15371	0.184199	0.203297	0.647601	0.583948	0.668984	0.935702	0.909026	0.99993
Xpr1	36.7267	0.134933	-0.57646	0.319907	0.677451	0.0764579	0.485537	0.955732	0.461878	0.99993
Dgkg	44.8625	0.161824	0.173163	0.235137	0.646624	0.623783	0.63757	0.935488	0.933406	0.99993
Plec	14.0727	-1.10895	2.29459	-0.956671	0.0325749	1.97439e-05	0.188151	0.364639	0.0111996	0.900745
Sirpa	65.5943	0.13184	0.529806	0.531173	0.706353	0.13111	0.283453	0.972581	0.543998	0.984626
Trip12	28.1498	0.577357	-0.317865	0.457592	0.0688321	0.31543	0.30645	0.463325	0.721774	0.998346
Tmem178b	86.6063	0.572083	-0.296375	1.30979	0.147117	0.451571	0.0190392	0.566103	0.817735	0.579794
Celf5	59.7771	-0.2136	0.227811	-0.0309731	0.616205	0.592974	0.958994	0.918721	0.914577	0.99993
Gnai1	87.1021	-0.0842449	-0.199407	-0.473052	0.822629	0.595811	0.373584	1	0.916748	0.99993
Adarb1	39.652	0.124	0.687144	-0.0210374	0.792442	0.146664	0.974813	1	0.561204	0.99993
Map2k4	69.3762	0.799485	0.0195662	0.698027	0.0213813	0.954818	0.153314	0.320817	1	0.865678
Rfx3	29.1823	-0.0506443	0.198811	-0.566164	0.893113	0.598035	0.288502	1	0.91707	0.98621
Ncoa2	30.7625	-0.540561	0.818967	-0.72822	0.107893	0.0152486	0.125077	0.522121	0.263161	0.821023
Shank2	36.5718	-0.315577	0.739592	0.655689	0.455863	0.0819078	0.273402	0.809378	0.471618	0.975972
Sbno1	25.5496	-0.440336	0.667519	-0.699633	0.168118	0.0371723	0.121258	0.585851	0.368541	0.821023
Abat	57.0948	-0.541567	0.193941	-0.207131	0.172936	0.624631	0.711668	0.589071	0.934139	0.99993
Msi2	43.3001	0.57121	-0.461102	0.499864	0.244985	0.34746	0.470689	0.646692	0.743158	0.99993
Trak1	52.6855	-0.64324	0.424408	-0.332442	0.0695056	0.229997	0.505499	0.463325	0.655239	0.99993
Ghitm	93.9246	0.230442	-0.556666	0.394875	0.492456	0.0981342	0.405415	0.837167	0.49736	0.99993
Dip2b	29.3289	0.393463	0.0451812	0.134833	0.217155	0.88716	0.76455	0.630916	1	0.99993
Rere	34.1021	-0.441511	0.498819	-0.597826	0.167041	0.11873	0.185383	0.584883	0.527045	0.89946
Akap9	21.9021	-0.162881	0.209282	-0.154723	0.648571	0.558255	0.759458	0.936369	0.892642	0.99993
Specc1	35.9069	0.141634	0.415257	0.334453	0.738948	0.32934	0.577962	0.990133	0.7357	0.99993
Adam22	28.2778	-0.221135	0.153155	-0.0990889	0.529801	0.663384	0.842123	0.863338	0.95749	0.99993
Plxna1	26.101	0.0389379	1.22984	0.163074	0.928762	0.0054013	0.791251	1	0.177354	0.99993
Dock9	30.2847	0.166614	0.405499	0.159566	0.675164	0.308504	0.776536	0.954566	0.714852	0.99993
Arhgap23	44.872	0.145257	1.09991	0.120403	0.7591	0.0217371	0.857353	0.998664	0.303939	0.99993
Rogdi	148.99	-2.65753	2.34388	-2.24772	0.000614018	0.0022244	0.0314148	0.0857844	0.123366	0.65427
Gpi1	87.7659	0.0680358	0.0826917	0.349976	0.866263	0.837833	0.54027	1	1	0.99993
Mal	96.5284	-0.112074	0.528753	0.126669	0.804984	0.24537	0.843569	1	0.670012	0.99993
Slc4a4	34.6618	0.546345	-0.225584	0.733655	0.11916	0.518987	0.138299	0.534841	0.865686	0.844591
B3gat1	69.1963	-0.288458	1.07021	0.0221188	0.478383	0.00925263	0.969314	0.82668	0.216827	0.99993
Aldh5a1	44.6958	0.14708	0.178068	0.537869	0.722268	0.667029	0.358301	0.980545	0.960363	0.99993
Snph	52.0775	-0.111286	0.452469	0.438144	0.752007	0.19979	0.379245	0.996127	0.621232	0.99993
Dgkb	48.7061	-0.10385	-0.39476	-0.403766	0.792379	0.317698	0.469323	1	0.724076	0.99993
Rufy3	73.2576	0.320628	-0.878173	0.286359	0.315823	0.00633718	0.525921	0.705777	0.186768	0.99993
Rabgap1l	43.6686	0.585502	-0.955447	0.271419	0.141678	0.0170792	0.628802	0.560992	0.273202	0.99993
Ncald	74.6559	-0.0684671	0.286434	-0.20685	0.839926	0.398517	0.666112	1	0.778572	0.99993
Pip4k2a	77.2197	0.109707	-0.310097	0.246369	0.783701	0.438189	0.662888	1	0.806354	0.99993
Msl1	59.1792	-0.0373729	-0.226252	0.480977	0.919084	0.538747	0.355476	1	0.87983	0.99993
Adora1	45.697	-1.01053	1.08719	-0.288656	0.00404513	0.00201687	0.557776	0.167826	0.119073	0.99993
Ube4b	42.924	-0.583847	1.30889	-0.772673	0.159451	0.00185568	0.18721	0.577281	0.114739	0.900109
Apoe	198.003	-0.353435	0.402856	0.0375244	0.298842	0.236548	0.937755	0.690844	0.660293	0.99993
Ubr4	15.0084	-0.274923	0.778836	-0.447632	0.446513	0.0319621	0.380721	0.804361	0.347338	0.99993
Faxc	27.7183	0.698387	-0.295622	0.854154	0.115821	0.503994	0.172525	0.532068	0.85568	0.885531
Peg13	49.3814	-0.784698	1.01188	-0.180657	0.0645197	0.0175866	0.762134	0.457256	0.276283	0.99993
Rap2a	60.7416	-1.45425	0.372566	-1.17598	0.000223081	0.335123	0.0318258	0.0563985	0.740269	0.655556
A830010M20Rik	39.3786	-0.0224069	-0.512149	0.298694	0.949134	0.145812	0.547634	1	0.560501	0.99993
Car2	148.995	0.674303	-0.925752	0.997512	0.118068	0.0325622	0.101321	0.534239	0.349768	0.799972
Ttbk2	23.6	0.354603	-0.241579	0.468349	0.320855	0.498599	0.353485	0.711289	0.852598	0.99993
Wdr26	36.8181	0.565929	-0.818039	0.686018	0.10085	0.0180956	0.158667	0.510732	0.280666	0.87458
Ttyh1	73.1954	0.0481001	-0.0515636	0.497428	0.882246	0.873843	0.279013	1	1	0.981693
Unc13a	29.1122	-0.3729	0.824571	-0.350566	0.377863	0.0524569	0.55735	0.756056	0.407837	0.99993
Pcnx	19.1118	0.0772537	0.635971	0.427668	0.842386	0.103067	0.436606	1	0.505187	0.99993
Ppp2r1a	106.535	-0.0155946	0.550611	-0.0409619	0.96439	0.116116	0.933919	1	0.522743	0.99993
Gabrb2	33.2092	0.146875	0.227103	0.126683	0.679708	0.523414	0.801161	0.956875	0.869522	0.99993
Ep300	26.1419	-0.190858	0.945509	-0.363099	0.554647	0.00371371	0.426815	0.881626	0.154936	0.99993
Ttyh3	48.1518	-0.0282085	1.09153	0.897652	0.953688	0.026352	0.192266	1	0.327098	0.903219
Dpp8	53.3563	-0.00971511	0.0194698	0.104839	0.979801	0.959535	0.846805	1	1	0.99993
Ttll7	43.8065	0.390349	-0.660278	0.380339	0.263285	0.0591606	0.44022	0.660552	0.425991	0.99993
Nrsn2	182.79	0.284888	-0.412189	0.926504	0.490744	0.319169	0.113481	0.835516	0.725259	0.820344
Pcm1	30.4995	-0.0565635	-0.319046	-0.000797432	0.874342	0.372831	0.998741	1	0.758388	0.99993
Cx3cl1	75.165	0.2812	0.347688	0.599817	0.422666	0.321808	0.226629	0.786863	0.727757	0.932921
Ankrd12	29.2816	0.0262801	-0.307274	-0.169635	0.941903	0.394583	0.739376	1	0.775106	0.99993
Foxp1	37.2258	0.184824	0.38577	0.164117	0.692695	0.41003	0.80398	0.964388	0.788616	0.99993
Mrfap1	158.286	0.07126	-0.147561	-0.00491686	0.836492	0.669177	0.991965	1	0.96164	0.99993
Rab1	95.4066	0.199604	-0.0841762	-0.03269	0.62591	0.837076	0.954959	0.924644	1	0.99993
Wasl	58.7431	0.917692	-0.579297	0.845808	0.00822118	0.0936803	0.0829377	0.223601	0.490791	0.777168
R3hdm4	127.917	-0.815313	0.872906	-0.278294	0.0235481	0.0154383	0.58238	0.326463	0.263984	0.99993
Hnrnpul2	43.7257	-0.758131	0.124961	-0.511145	0.0640436	0.758878	0.374873	0.456505	1	0.99993
Coro2b	62.4664	-0.442056	0.796173	0.066573	0.212057	0.0252458	0.894088	0.625757	0.324472	0.99993
Mprip	24.8722	-0.717983	1.21361	-0.542274	0.0688275	0.00231133	0.329171	0.463325	0.124417	0.99993
Arrb1	33.9025	-0.779461	0.533642	-0.227413	0.0547717	0.187124	0.690228	0.431227	0.605861	0.99993
Usp22	53.5483	-0.0428569	0.55766	-0.013615	0.911825	0.150918	0.980156	1	0.564289	0.99993
Scn2b	49.1586	-0.281305	1.2908	-0.364852	0.438028	0.000459103	0.476851	0.799857	0.0619701	0.99993
Srcin1	32.4121	-0.348077	1.22202	-0.0843938	0.388813	0.0028355	0.882442	0.760345	0.136567	0.99993
Spop	87.6805	-0.914793	0.104099	-0.63879	0.0161545	0.782556	0.231539	0.283294	1	0.935895
Hdac5	59.8751	-1.29215	1.14443	-0.674139	0.00812965	0.0186748	0.321705	0.223601	0.284348	0.99993
Myo9a	20.6532	0.399056	-0.071869	0.281238	0.251918	0.836305	0.567469	0.651987	1	0.99993
Rnf14	79.3274	-0.73015	0.444156	-0.829733	0.0416058	0.213685	0.100369	0.393686	0.637693	0.799972
Nap1l5	139.444	-0.663153	-0.436715	-0.404941	0.140234	0.330132	0.522516	0.559967	0.73648	0.99993
Mllt11	99.2856	-0.12018	-0.239384	0.0824129	0.713067	0.464034	0.858435	0.97661	0.826626	0.99993
Arhgef17	20.6847	-0.419911	1.05929	-0.11981	0.284053	0.00742456	0.82864	0.679632	0.198636	0.99993
Birc6	15.1799	0.425852	0.14335	0.397401	0.263369	0.706155	0.459868	0.660552	0.981027	0.99993
Atp8a1	29.2641	0.111319	0.430678	-0.0249703	0.755888	0.229964	0.960668	0.997817	0.655239	0.99993
Sv2a	61.149	-0.154339	0.147312	0.393322	0.696018	0.70922	0.481479	0.966421	0.982605	0.99993
Madd	39.3375	-0.376088	-0.00958508	0.252007	0.342592	0.980675	0.652532	0.731048	1	0.99993
Rab11b	38.1406	-0.391906	0.71673	-0.190818	0.272931	0.0457552	0.705466	0.668769	0.390487	0.99993
Ctsb	49.3964	-0.587218	0.33909	-0.026949	0.0972604	0.337175	0.956944	0.504898	0.741614	0.99993
Csrp1	136.421	-0.0955541	0.5261	-0.0678203	0.83653	0.257259	0.917521	1	0.675228	0.99993
Dtna	36.7399	0.206775	0.609389	-0.0202073	0.60054	0.124092	0.971123	0.910476	0.535518	0.99993
Gaa	62.6808	0.112774	0.398266	1.02719	0.790688	0.349347	0.0882063	1	0.744498	0.782336
Bclaf1	47.7137	0.801233	-1.04857	0.817936	0.0511546	0.0110523	0.157162	0.423251	0.229201	0.87084
Fzd3	18.9912	0.118161	0.228342	0.0730544	0.790454	0.607776	0.907508	1	0.923477	0.99993
Kcnc1	52.1414	0.0512106	0.684865	0.625191	0.900505	0.0961093	0.281005	1	0.495346	0.98298
Hsbp1	209.55	0.225723	-0.0880525	0.224593	0.558274	0.819301	0.680295	0.883181	1	0.99993
Timp2	62.7007	-0.670817	0.646121	0.0320637	0.0670425	0.0776586	0.950421	0.462804	0.464028	0.99993
Adcyap1r1	34.7144	-0.641389	1.09274	-0.0346314	0.205629	0.0323601	0.961319	0.619364	0.34859	0.99993
Rbfox3	53.967	-0.165967	0.00327257	0.0787045	0.62142	0.992229	0.868431	0.921586	1	0.99993
Sec14l1	55.7285	0.0644231	-0.539697	0.646996	0.863694	0.151519	0.223197	1	0.56482	0.930061
Plcb1	33.8666	0.00119606	-0.014415	0.124404	0.997181	0.966041	0.794994	1	1	0.99993
Tuba4a	115.337	0.473992	-0.14894	0.456765	0.235245	0.708646	0.41781	0.640414	0.98225	0.99993
Uba1	59.3901	-0.345414	-0.116586	-0.193739	0.3056	0.729207	0.684132	0.69675	0.990572	0.99993
Prox1	57.0139	0.251522	-0.00934038	0.140842	0.477672	0.978953	0.778456	0.825996	1	0.99993
Cs	83.6642	0.00892724	0.060591	0.0783652	0.978771	0.856692	0.868801	1	1	0.99993
Fat3	12.7596	-0.0255329	0.459118	-0.141499	0.945575	0.220684	0.789099	1	0.645643	0.99993
Hnrnpu	67.3881	0.11767	-0.560719	0.130876	0.773434	0.171367	0.82083	1	0.583603	0.99993
Kbtbd11	32.0446	-0.51066	0.945767	-0.631563	0.14851	0.00783965	0.205746	0.567643	0.203519	0.915056
Sod2	63.4184	-0.454375	-0.0687193	-0.109653	0.196235	0.844716	0.82509	0.611527	1	0.99993
Tpm1	147.743	-0.191516	-0.564069	0.188437	0.64451	0.175311	0.748094	0.934121	0.588894	0.99993
Pde2a	53.1293	-0.392817	0.610377	-0.13264	0.21468	0.0544102	0.76673	0.62802	0.411664	0.99993
Erc2	39.0253	0.258497	-0.527114	0.466653	0.481405	0.151948	0.36866	0.828928	0.56482	0.99993
Ogfrl1	51.6966	-0.158379	-0.374368	-0.156111	0.685979	0.339736	0.778016	0.960052	0.741826	0.99993
Rrp1	113.777	-0.414131	0.353621	-0.0361307	0.230533	0.305732	0.940942	0.640414	0.713601	0.99993
Ulk1	43.3302	-0.293882	0.515233	0.297711	0.524099	0.264939	0.647969	0.859063	0.678265	0.99993
Dab1	199.957	0.255611	-0.0603739	0.402071	0.568859	0.892895	0.526159	0.89082	1	0.99993
Prr14l	21.405	0.0150608	0.578161	-0.182833	0.9628	0.0744142	0.688937	1	0.457594	0.99993
Ildr2	28.8537	0.219209	-0.253173	0.832657	0.612157	0.558249	0.173797	0.916757	0.892642	0.886518
Serbp1	37.0259	0.0728419	-0.696003	0.42228	0.843371	0.0602151	0.41805	1	0.429068	0.99993
Snx27	40.8992	-0.568551	0.843926	-0.617165	0.138502	0.0285025	0.254477	0.558086	0.333751	0.961662
Caprin1	38.4875	-0.0591738	-0.0125227	-0.23217	0.869357	0.972234	0.648159	1	1	0.99993
Cnbp	110.413	-0.590946	0.195957	-0.598301	0.154691	0.635934	0.306995	0.574448	0.941676	0.998346
Ogfod1	43.2512	-0.100959	0.209436	0.0663732	0.785802	0.573071	0.899455	1	0.900905	0.99993
Sphkap	31.8247	0.56521	0.513919	0.40832	0.111247	0.147526	0.414691	0.528355	0.561256	0.99993
Soga1	16.2796	-0.459695	1.00326	-0.0853687	0.245306	0.0118808	0.878522	0.646692	0.235581	0.99993
Mapk9	50.6209	-0.292763	0.0449762	-0.168426	0.442434	0.905989	0.75449	0.80234	1	0.99993
Slc24a3	67.6542	-0.157543	-0.104438	0.457307	0.707181	0.803315	0.440803	0.972849	1	0.99993
Got1	114.328	0.799784	-0.38091	0.454437	0.0356169	0.314675	0.395733	0.374774	0.720913	0.99993
Frrs1l	60.2565	0.333733	-0.155226	0.526331	0.32924	0.649731	0.276352	0.719235	0.949714	0.978799
Mgea5	48.7604	0.0866605	-0.0704066	-0.151145	0.812835	0.847466	0.770255	1	1	0.99993
Lrrc4b	76.5815	-0.663903	1.26984	-0.0974464	0.0704757	0.000625216	0.850516	0.464802	0.0719667	0.99993
Ahcyl2	44.8022	-0.0260209	-0.171024	0.427606	0.943712	0.642701	0.412148	1	0.945556	0.99993
Efr3b	34.9826	0.100216	0.318524	0.464503	0.805916	0.435323	0.420897	1	0.804289	0.99993
Ap2a2	48.0408	0.317932	0.230189	0.181867	0.485688	0.613594	0.777744	0.831765	0.927104	0.99993
Wipf2	28.0398	-0.510801	0.884219	-0.234969	0.150733	0.0133464	0.639467	0.570099	0.246684	0.99993
Ddx6	38.8162	0.173435	0.022953	0.110813	0.644691	0.951325	0.834907	0.934121	1	0.99993
Dgkz	56.2572	-1.12204	1.85785	-0.82412	0.0190212	0.000141249	0.218497	0.304455	0.0344686	0.928029
Trak2	34.8699	-0.374143	0.433139	0.0308597	0.36344	0.292991	0.957667	0.749147	0.704136	0.99993
Slc38a1	32.1409	0.414287	-0.0735575	0.754336	0.245192	0.836287	0.134482	0.646692	1	0.834293
Cic	34.1511	-0.419447	1.10342	0.185341	0.346879	0.0143131	0.768494	0.735981	0.25497	0.99993
Ago2	27.3722	-0.299345	0.36116	-0.26407	0.432122	0.343475	0.623871	0.794201	0.741826	0.99993
Bai1	32.2899	-0.651277	1.35106	-0.250401	0.162485	0.00425417	0.703076	0.580395	0.16175	0.99993
Cd81	148.239	0.36505	-0.0588321	0.546523	0.327735	0.874529	0.29988	0.717747	1	0.995417
Nat8l	31.9667	-0.409802	0.689763	0.305161	0.224536	0.0415706	0.521979	0.637806	0.379645	0.99993
Usp34	18.9623	-0.00361391	-0.067167	-0.0601057	0.992204	0.855918	0.908513	1	1	0.99993
Grm5	26.1874	-0.429559	0.248837	-0.0292647	0.232113	0.488285	0.954015	0.640414	0.844988	0.99993
Nfat5	18.089	0.343197	-0.421789	0.0174168	0.29074	0.194423	0.96971	0.68526	0.614247	0.99993
Mdh2	175.366	0.105871	0.131554	0.0495143	0.795003	0.746849	0.931519	1	0.999476	0.99993
Lpgat1	32.1281	-0.474395	0.194198	-0.136027	0.229956	0.622475	0.807279	0.640202	0.933162	0.99993
Neto1	64.6847	0.0750074	-0.218692	0.361183	0.846388	0.57235	0.509569	1	0.900237	0.99993
Opa1	37.5284	0.00705954	0.345462	-0.311525	0.986469	0.407219	0.596766	1	0.785593	0.99993
Mdh1	116.177	-0.148652	-0.0692958	-0.0674167	0.673813	0.844414	0.89259	0.953392	1	0.99993
Ensa	193.931	-0.409808	0.212567	-0.164295	0.266155	0.563617	0.752201	0.661836	0.895815	0.99993
Gnl3l	46.5808	0.0342518	-0.162947	0.0620165	0.922946	0.645504	0.901434	1	0.947471	0.99993
Hcfc1	25.9129	-0.0272267	1.03896	-0.37136	0.945275	0.00956586	0.508168	1	0.218843	0.99993
Cck	302.406	0.605831	0.153204	0.569634	0.1344	0.704124	0.318254	0.553755	0.979862	0.99993
Fem1b	35.3465	0.0571805	0.162848	-0.128302	0.874688	0.653445	0.80241	1	0.951728	0.99993
D430019H16Rik	34.4305	-1.21783	1.23766	-0.682352	0.00640098	0.00561414	0.273795	0.204452	0.179449	0.97659
Golgb1	19.7689	-0.82326	0.432958	-0.12078	0.0332463	0.260535	0.824068	0.367009	0.675955	0.99993
Spire1	46.1952	-0.43752	0.146684	-0.391824	0.252516	0.700769	0.467984	0.652513	0.978297	0.99993
Ahi1	46.9546	0.460081	-0.12844	0.390258	0.222873	0.733181	0.463913	0.636561	0.99148	0.99993
Dock4	25.8098	0.376996	0.789663	-0.28865	0.415603	0.0897571	0.659038	0.781502	0.483697	0.99993
Zmynd11	58.6721	-0.215468	-0.156567	-0.0610489	0.616137	0.715574	0.91995	0.918721	0.985065	0.99993
Eif4h	86.7496	-1.22509	1.06796	-0.986715	0.00178071	0.00627527	0.0717095	0.128627	0.186238	0.764561
Pabpc1	79.6199	-0.449713	0.157747	-0.373225	0.304619	0.718297	0.546191	0.69598	0.986138	0.99993
Arpc2	148.488	-0.0192024	-0.867866	0.0672724	0.960137	0.0249136	0.901432	1	0.323153	0.99993
Prkaca	88.5868	-0.248153	0.842388	0.578619	0.580791	0.0625363	0.362755	0.899727	0.4324	0.99993
Kcnj10	39.0995	-0.707157	1.15021	-0.650648	0.121472	0.0124645	0.311859	0.537069	0.239461	0.998346
Nr1d1	79.9564	0.32758	0.0921218	0.187517	0.381702	0.805527	0.723012	0.757054	1	0.99993
Smg7	36.4737	-0.149757	0.525201	-0.00279422	0.696628	0.172668	0.995897	0.966471	0.584595	0.99993
Pitpnm2	28.8921	-0.611796	1.12563	-0.594236	0.116954	0.00424849	0.280344	0.532626	0.16175	0.98236
Cpne6	98.9104	0.650991	0.0128099	0.349151	0.112658	0.974998	0.545854	0.529768	1	0.99993
Nmnat2	46.4942	0.633301	0.543196	0.961602	0.229602	0.302374	0.196387	0.640202	0.711867	0.907181
Stmn2	118.251	0.437289	-0.114476	0.516997	0.223392	0.749532	0.308111	0.636895	1	0.998346
Ptprn2	46.0559	0.00248604	0.0530799	0.567652	0.994957	0.892655	0.307866	1	1	0.998346
Mfsd6	41.386	-0.879492	1.58642	-0.68983	0.0155706	1.77407e-05	0.177138	0.278567	0.010823	0.890803
Impact	67.2267	0.0842595	-0.253246	-0.0657956	0.797852	0.441681	0.887505	1	0.809357	0.99993
Prdm2	29.6012	-0.343224	0.468334	-0.310362	0.481038	0.336819	0.652017	0.828841	0.741214	0.99993
Wnk2	29.7168	-0.192084	0.790154	0.12493	0.631022	0.0495364	0.825151	0.928224	0.400449	0.99993
Tomm20	43.6203	-0.284019	0.0676034	0.0759226	0.445097	0.855664	0.885138	0.80417	1	0.99993
Scamp1	63.702	0.704468	-0.848824	0.910249	0.0469304	0.0169027	0.0686045	0.41077	0.272317	0.761701
Oxct1	63.0245	-0.587337	0.103725	-0.298641	0.081665	0.757682	0.529968	0.482295	1	0.99993
Ldha	135.486	0.217764	-0.176133	0.545001	0.537614	0.618045	0.275423	0.86884	0.930277	0.977303
Stxbp5	24.215	0.0148969	0.1301	-0.154629	0.968725	0.732109	0.77352	1	0.991026	0.99993
Cdk14	44.1922	0.0980692	0.139914	0.133576	0.791468	0.70607	0.798976	1	0.981027	0.99993
Bai2	37.8981	-0.366479	1.35126	-0.202997	0.472728	0.00920091	0.778306	0.822177	0.21636	0.99993
Zfp644	38.8203	-0.51777	0.313575	-0.361309	0.301223	0.530553	0.609127	0.693346	0.874788	0.99993
Man2a2	32.171	-0.0357333	0.577157	0.166256	0.924631	0.127842	0.755664	1	0.541828	0.99993
Pak3	28.0355	-0.0360998	-0.491981	-0.145263	0.926656	0.210693	0.793341	1	0.63543	0.99993
Nova2	25.8804	0.0318799	0.324836	0.164837	0.929697	0.369249	0.747049	1	0.755504	0.99993
Epas1	40.3047	-0.703835	0.44676	-0.0732916	0.135563	0.342034	0.912072	0.55455	0.741826	0.99993
Prpf8	28.6774	0.615898	-0.116486	0.722693	0.104387	0.757935	0.176773	0.516333	1	0.890803
Rnf220	69.5371	-0.676217	1.29343	-0.54807	0.0825816	0.00103311	0.318104	0.484201	0.0883555	0.99993
Supt6	32.2982	-0.503832	0.935288	-0.795189	0.241393	0.0306727	0.190686	0.642989	0.343834	0.902016
Auts2	33.8211	0.564164	0.575188	0.833041	0.177511	0.16936	0.158625	0.594909	0.581847	0.87458
Luzp1	27.9415	-0.683693	0.620238	-0.527312	0.0533183	0.079375	0.290091	0.428636	0.46663	0.98746
Actr3	79.6247	-0.125758	-0.395475	0.309424	0.706674	0.237237	0.51259	0.972654	0.660921	0.99993
Dennd5a	42.0311	-0.151063	1.11812	-0.583832	0.718886	0.00849123	0.325644	0.979309	0.209725	0.99993
Hdlbp	33.6383	0.131096	0.04784	0.437052	0.734637	0.901551	0.424389	0.987417	1	0.99993
Fasn	21.5686	-0.217053	0.102907	-0.00590739	0.515108	0.75755	0.990001	0.85302	1	0.99993
Prnp	93.9705	0.0180559	0.266098	0.173939	0.962726	0.491358	0.750255	1	0.847341	0.99993
Chd5	21.8618	-0.545753	0.875118	-0.634989	0.125553	0.0144959	0.206729	0.545473	0.257077	0.915248
Usp32	30.7552	-0.400859	0.504482	-0.542059	0.239025	0.138807	0.259828	0.641679	0.553146	0.96654
Hivep3	21.0291	-0.863163	1.20182	-0.179762	0.0305406	0.00277841	0.748423	0.358075	0.134533	0.99993
Dcaf7	37.573	-0.225717	0.291234	-0.0918248	0.540629	0.430039	0.860222	0.871183	0.801671	0.99993
Slc1a3	49.7931	-0.160512	0.0744866	0.319044	0.634324	0.825277	0.503797	0.93002	1	0.99993
Hnrnpa2b1	101.921	0.829679	-0.752905	1.16091	0.0255111	0.0424435	0.0265593	0.336144	0.381223	0.62836
Ccni	77.0832	-0.796984	0.185024	-0.603678	0.0444629	0.638798	0.279135	0.402431	0.942974	0.981693
Kif3a	40.0489	0.0163009	-0.126316	0.0587993	0.959233	0.692087	0.896251	1	0.973055	0.99993
Sparc	83.8109	0.533892	-0.646506	1.07109	0.248554	0.162891	0.10163	0.648027	0.575933	0.799972
6330403K07Rik	139.845	-0.562694	-0.202261	-0.424146	0.181926	0.630388	0.475533	0.597776	0.93851	0.99993
Sdf4	40.0825	-0.0641708	0.419321	0.385748	0.858289	0.244197	0.44808	1	0.668205	0.99993
Cap1	75.9841	-0.290389	0.402588	-0.17087	0.416206	0.260095	0.734966	0.781879	0.675501	0.99993
Itm2b	120.126	0.308631	-0.0106681	0.290496	0.384711	0.976011	0.562598	0.757054	1	0.99993
Kat6a	22.8238	0.158251	0.463367	0.238015	0.683751	0.23395	0.664849	0.958711	0.658777	0.99993
Etv1	53.0596	-0.443384	0.168186	-0.454276	0.331285	0.712019	0.48087	0.721293	0.98336	0.99993
Csrnp3	21.2412	-0.209027	0.0588592	-0.548763	0.613219	0.886771	0.348155	0.917408	1	0.99993
Irgq	33.4187	0.11305	0.495961	0.00175793	0.803483	0.276158	0.997818	1	0.686912	0.99993
Pum2	35.0553	0.0336807	0.130149	-0.174625	0.925766	0.718889	0.732658	1	0.986316	0.99993
Smarca4	30.7448	-0.148293	0.884366	-0.169173	0.70692	0.0260759	0.761665	0.972672	0.326629	0.99993
Ptprd	24.0228	0.851628	-0.571821	0.862303	0.0156849	0.103445	0.0819686	0.27979	0.505652	0.776932
Setd5	32.9422	0.161303	0.290644	-0.277151	0.625832	0.380032	0.553533	0.924637	0.764744	0.99993
Gse1	28.2177	-0.19131	1.20708	-0.183786	0.67255	0.00854581	0.774017	0.952853	0.210077	0.99993
Erc1	22.5894	-0.615113	0.816257	-0.385135	0.120656	0.0400192	0.490589	0.536243	0.374262	0.99993
Ptp4a2	63.8504	-0.485191	0.120103	-0.427797	0.246993	0.773949	0.469561	0.647441	1	0.99993
Larp1	31.1671	-0.124356	0.25499	-0.020874	0.714127	0.452847	0.965314	0.97661	0.818703	0.99993
Mras	48.348	-0.323989	0.855852	0.182383	0.423272	0.0355568	0.749729	0.787429	0.360946	0.99993
Papola	47.1481	-0.417553	0.217723	-0.822858	0.297932	0.586841	0.146873	0.69009	0.910509	0.857848
Cadm3	48.7498	0.112362	0.156911	0.657834	0.755001	0.663085	0.196875	0.997617	0.95749	0.907181
Pex5l	68.1222	-0.068922	0.218122	0.162281	0.845467	0.537565	0.745564	1	0.879239	0.99993
Rgl1	50.9017	-0.838893	0.825608	-0.742849	0.0284726	0.0310555	0.167824	0.347636	0.345518	0.879922
Rnf150	20.9375	-0.288462	0.562091	-0.0823903	0.446785	0.139179	0.8778	0.804393	0.553747	0.99993
Nrsn1	105.516	-1.12659	-0.181948	-1.26626	0.0210304	0.705994	0.0643649	0.319834	0.981027	0.758047
Ppp2ca	107.581	0.167936	0.0947896	0.396521	0.643856	0.794121	0.440237	0.934041	1	0.99993
Reep5	70.877	-0.108508	0.225145	0.0741009	0.752682	0.513442	0.879048	0.996426	0.862724	0.99993
Kifap3	51.6534	0.243712	0.180838	0.214343	0.458253	0.582053	0.644441	0.811291	0.907387	0.99993
Fbxl17	12.6153	0.364845	-0.35853	0.570119	0.347948	0.35636	0.299393	0.73714	0.745168	0.994823
Myl12b	229.315	0.719839	-0.722665	0.886652	0.0476432	0.0467964	0.0834777	0.411702	0.392481	0.778303
Hnrnpd	33.9669	0.13756	-0.760473	0.210422	0.717806	0.0469036	0.695764	0.97886	0.392725	0.99993
Ldhb	166.252	0.421336	-0.415464	0.619907	0.267654	0.274385	0.248373	0.663234	0.686038	0.955387
Nefm	61.8938	-0.181889	0.114895	0.55604	0.626912	0.758772	0.293614	0.925153	1	0.991097
Ccdc88a	24.7722	0.263273	-0.404639	0.215541	0.493046	0.292553	0.691275	0.837703	0.703958	0.99993
Mef2a	37.391	0.0609918	0.117293	-0.397282	0.869648	0.752369	0.449852	1	1	0.99993
Ralgapb	24.0041	-0.0559852	0.482082	-0.0457107	0.889954	0.234624	0.936334	1	0.659002	0.99993
Fam49a	44.6915	0.411304	-0.47572	0.212182	0.266106	0.19863	0.684451	0.661836	0.620398	0.99993
Ckap5	32.9401	0.639842	-0.633453	0.535528	0.111124	0.114727	0.344037	0.527984	0.520509	0.99993
Rcan2	63.7054	0.204234	0.17885	0.0957234	0.664551	0.704139	0.88568	0.947961	0.979862	0.99993
Ddx17	53.9973	0.0492881	-1.10799	0.413161	0.910173	0.0121884	0.503719	1	0.238325	0.99993
Pogz	26.6335	0.355324	0.0494007	0.758517	0.416754	0.910008	0.22037	0.78238	1	0.928029
Sema5a	18.0004	0.271256	0.212277	0.573315	0.536067	0.62817	0.355151	0.867701	0.936829	0.99993
Lamp1	89.3566	0.388564	0.185254	0.748452	0.309198	0.627469	0.166022	0.700651	0.936165	0.878704
Igfbp5	33.4983	-0.219579	0.728086	-0.071084	0.569178	0.0603475	0.896291	0.891112	0.429424	0.99993
Fbxw7	47.5195	-0.242438	0.513326	-0.0710606	0.566688	0.226085	0.905431	0.889114	0.650702	0.99993
Htt	14.6755	-0.40072	0.978773	-0.365477	0.3194	0.0158363	0.520332	0.709536	0.264795	0.99993
Tnik	29.3747	-0.298036	0.39166	-0.453432	0.387033	0.256009	0.351889	0.758434	0.675073	0.99993
Pds5b	28.4946	-0.218348	-0.0557903	-0.14925	0.53394	0.873667	0.763565	0.865866	1	0.99993
Dock3	23.0134	0.295463	-0.142116	0.474233	0.488536	0.738869	0.43164	0.834066	0.994468	0.99993
Tmbim6	81.9691	-0.141085	0.321771	0.260261	0.714128	0.403899	0.63278	0.97661	0.782894	0.99993
Tubb5	76.3604	0.813267	0.0597444	0.530821	0.0260728	0.869364	0.301632	0.339698	1	0.99558
Actr1b	94.8548	0.000967142	0.308336	0.0613067	0.997974	0.418648	0.909373	1	0.795197	0.99993
Itm2c	96.9945	-0.00825594	0.06605	0.679794	0.982405	0.859967	0.199669	1	1	0.908848
Tnks2	31.2353	0.0752206	0.01009	0.0880577	0.86264	0.981484	0.886107	1	1	0.99993
Rasal2	20.5947	-0.608924	0.414168	-1.19143	0.113475	0.280752	0.0284955	0.530008	0.691557	0.637781
Sez6l2	55.8241	0.637638	0.109565	0.597963	0.0910785	0.770748	0.261032	0.495169	1	0.96708
Sowaha	52.6572	-0.498722	0.476543	-0.162763	0.187037	0.207341	0.760224	0.602586	0.630674	0.99993
Arhgap44	49.5885	0.0780019	0.413143	0.0068285	0.858291	0.345161	0.991182	1	0.741826	0.99993
Nlgn2	39.4345	0.463489	0.781424	0.39787	0.309549	0.0879954	0.53672	0.700839	0.480375	0.99993
Ubr3	24.6385	0.184102	-0.184089	0.121479	0.663427	0.663468	0.839033	0.946896	0.95749	0.99993
Fmn2	29.9228	-0.353419	0.815464	-0.148423	0.294365	0.0161237	0.755279	0.688055	0.266083	0.99993
Sorbs1	36.2811	-0.720962	0.870346	-0.643342	0.0968194	0.0455299	0.292832	0.503692	0.389582	0.990099
Copg1	51.1405	-0.126785	-0.0941119	-0.0705676	0.742839	0.807571	0.897229	0.991499	1	0.99993
Dpp6	39.6896	0.396004	0.713305	0.253874	0.357205	0.0984975	0.676029	0.743945	0.497678	0.99993
Gfod1	27.5251	-0.647531	1.30968	-0.632939	0.0899405	0.000707416	0.239835	0.493019	0.0735633	0.945595
Tmem132b	24.2443	0.112651	0.141355	0.714768	0.780764	0.726956	0.212325	1	0.989495	0.920627
Shank3	25.8704	-0.412992	1.0076	-0.144044	0.280011	0.00896274	0.78963	0.675831	0.21527	0.99993
6430548M08Rik	33.0099	-0.279965	0.880662	0.428039	0.447997	0.0177906	0.412042	0.805023	0.278048	0.99993
9930021J03Rik	26.3026	0.529102	-0.758842	0.736721	0.179582	0.0549543	0.185654	0.596786	0.412389	0.89946
Zfp609	22.9384	0.394431	0.111421	0.947588	0.349391	0.791256	0.112179	0.73789	1	0.81634
Pten	26.269	0.522023	-0.607041	0.197801	0.174969	0.115075	0.715501	0.590815	0.521571	0.99993
Pip4k2b	37.9402	-0.0587275	0.648066	0.459682	0.891967	0.13561	0.452518	1	0.549708	0.99993
Secisbp2l	30.5535	0.294565	-0.273559	0.127039	0.468664	0.500934	0.824932	0.819584	0.85372	0.99993
Tspan2	46.837	-0.543739	0.805903	-0.936877	0.159253	0.03764	0.0861299	0.577281	0.368579	0.782194
Slmap	45.5902	-0.180769	0.222202	-0.514764	0.656642	0.584845	0.370833	0.94206	0.909417	0.99993
Neurod2	60.6402	-0.356809	0.688182	0.114595	0.376912	0.0894716	0.840784	0.755687	0.483431	0.99993
L1cam	35.8123	0.634879	0.573916	1.05799	0.200045	0.246474	0.130648	0.613729	0.670918	0.827037
Uhrf1bp1l	30.7024	0.581921	-0.0436617	0.539876	0.104903	0.902866	0.286156	0.517369	1	0.984811
Gng7	55.6666	-0.773896	0.755565	-0.491005	0.0436606	0.0488432	0.362958	0.400275	0.398766	0.99993
D10Bwg1379e	23.3885	-0.401339	0.346834	-0.0895652	0.254712	0.324802	0.857146	0.654279	0.730735	0.99993
Hp1bp3	41.0586	-0.763541	0.384887	-0.486363	0.0388399	0.295616	0.349619	0.384866	0.706861	0.99993
Fam171b	59.2408	0.45867	-0.519879	0.671653	0.167254	0.117726	0.152214	0.58518	0.525259	0.864509
Agap3	60.2363	-0.0147308	0.1485	0.609619	0.96769	0.683122	0.236353	1	0.968961	0.939366
Cand1	23.6984	-0.27141	0.363604	-0.276984	0.511471	0.379409	0.635471	0.849805	0.764078	0.99993
Pde10a	25.6463	0.170391	0.639269	-0.228968	0.78072	0.298162	0.791355	1	0.708788	0.99993
Magi2	28.2751	-0.354718	0.519659	-0.224179	0.395948	0.214338	0.704121	0.767409	0.637995	0.99993
Nfic	30.0446	-0.558954	0.869693	0.0649545	0.235742	0.0662513	0.922145	0.640807	0.441402	0.99993
Exoc6b	34.7222	-0.0653615	0.509101	-0.133128	0.855057	0.155928	0.792498	1	0.569149	0.99993
Ksr2	30.8006	-0.43678	0.589428	0.193594	0.395917	0.252706	0.789826	0.767409	0.674988	0.99993
Ptgds	251.102	-0.153876	-0.216589	0.276024	0.672651	0.552114	0.591954	0.952853	0.888489	0.99993
Caskin1	28.0909	-0.918955	1.64331	-0.841571	0.00670181	1.89812e-06	0.077342	0.209129	0.00351755	0.769584
Oxr1	44.9772	0.12461	-0.447906	-0.0145694	0.739699	0.233214	0.978079	0.99028	0.658015	0.99993
Ubqln2	58.3197	-0.640505	0.180407	-0.398175	0.06453	0.601226	0.414726	0.457256	0.91916	0.99993
Arl8b	66.0545	0.174141	0.0288847	0.191887	0.667104	0.943112	0.737452	0.948814	1	0.99993
Mark2	38.9313	-0.860375	1.07468	-1.05169	0.10745	0.0452215	0.162227	0.520803	0.389479	0.876868
Uchl1	169.656	0.511919	-0.144876	0.383917	0.226678	0.731661	0.520483	0.639484	0.990991	0.99993
Mink1	34.441	-1.17373	1.66388	-1.56383	0.00560309	0.000106012	0.00857809	0.193486	0.0289587	0.471487
Pura	122.534	0.201287	0.220998	0.428409	0.676845	0.647313	0.530539	0.955408	0.948681	0.99993
Rusc2	36.332	0.131015	0.284067	0.307692	0.787896	0.559958	0.65506	1	0.893996	0.99993
1700025G04Rik	20.3454	-0.657149	0.0529055	-0.27492	0.085309	0.889345	0.609252	0.487602	1	0.99993
Gnai2	84.6046	-1.52732	1.10922	-1.10901	7.59925e-05	0.0036935	0.0384142	0.0308822	0.154936	0.683412
Pcsk2	37.8578	-0.414549	0.735137	0.00436504	0.334137	0.087951	0.994246	0.723546	0.480375	0.99993
Pnmal2	45.9269	0.111462	0.257633	0.197642	0.751489	0.464521	0.691325	0.995906	0.826804	0.99993
Gsk3a	81.1834	-0.42114	1.03036	-0.417449	0.28551	0.00959631	0.453595	0.680237	0.218992	0.99993
Akap5	30.2574	0.591591	-0.271896	0.640913	0.167314	0.524568	0.288911	0.58518	0.870412	0.986459
Kif3c	27.0226	-0.564227	0.717466	-0.355402	0.164478	0.0777112	0.534683	0.582708	0.464028	0.99993
Ptms	169.073	-0.203201	-0.241557	0.64401	0.648241	0.587641	0.30688	0.936173	0.911132	0.998346
Nlgn3	47.1393	-0.00566192	0.915937	-0.0378294	0.98944	0.0337564	0.95015	1	0.35352	0.99993
Nwd1	24.2836	-0.496021	0.836323	-0.158669	0.217075	0.0382968	0.779626	0.630904	0.368732	0.99993
Rap1gds1	54.239	0.266538	0.0336199	0.299527	0.452977	0.924546	0.550741	0.807945	1	0.99993
Efr3a	38.4194	-0.123207	-0.27435	0.151198	0.761499	0.49937	0.792214	0.999614	0.852999	0.99993
Palm2	24.2812	0.160272	-0.325576	0.472306	0.746314	0.511411	0.500334	0.993814	0.861088	0.99993
Thra	84.4142	-0.144819	0.475712	-0.19479	0.68225	0.179662	0.696982	0.958071	0.594068	0.99993
Cd47	97.5146	0.235407	0.507333	0.580276	0.550952	0.199742	0.298828	0.878272	0.621232	0.994702
Fads1	55.4821	0.280929	-0.222131	1.05883	0.440586	0.541913	0.0402444	0.801232	0.882223	0.69257
Adam23	28.1373	0.0131572	0.21088	0.693195	0.973711	0.597572	0.220154	1	0.91707	0.928029
Ttc7b	50.88	-0.565592	1.173	-0.21866	0.205648	0.00938159	0.728626	0.619364	0.218715	0.99993
Prex2	17.5207	-0.23564	0.424375	-0.156069	0.558042	0.292113	0.783738	0.88296	0.703296	0.99993
Arc	55.9689	-1.08478	0.633805	0.0508532	0.0109886	0.134381	0.93204	0.248596	0.548491	0.99993
Rab10	59.7353	0.837969	-1.47572	0.885004	0.0699552	0.00164458	0.173649	0.464297	0.107174	0.886096
Vdac1	108.307	0.187822	0.255623	-0.0296939	0.63741	0.521421	0.957963	0.931393	0.86755	0.99993
Map7d1	54.6656	-1.33229	1.60027	-1.52994	0.000565644	3.94381e-05	0.00464652	0.083962	0.0148094	0.398492
Pdxk	34.7246	-0.858785	1.23641	-0.931225	0.0189346	0.000800132	0.0705761	0.304183	0.076402	0.762056
Ccdc92	78.1946	-0.990848	1.10768	-0.630458	0.0148017	0.00656793	0.268813	0.274307	0.188485	0.971911
Map9	32.2058	-0.220459	-0.210646	-0.193255	0.5749	0.591996	0.727959	0.89494	0.914168	0.99993
Syngr1	42.6425	-0.390504	1.09264	-0.139113	0.307075	0.00467898	0.796733	0.698494	0.168241	0.99993
Matr3	43.7076	0.0562887	-0.264498	-0.0655104	0.88138	0.483487	0.902246	1	0.840994	0.99993
Slk	27.3495	0.0198194	0.0469066	-0.168996	0.953792	0.890934	0.726791	1	1	0.99993
Scd1	37.8391	0.206625	0.315879	0.652677	0.618175	0.446404	0.26593	0.9198	0.813869	0.970304
4833439L19Rik	86.7985	-0.560486	0.443671	-0.605603	0.200027	0.309853	0.326466	0.613729	0.715973	0.99993
Bhlhe40	62.284	0.524072	-0.41381	1.05218	0.194709	0.305403	0.065608	0.60984	0.71331	0.758085
Srrm1	52.4841	-0.32413	-0.397823	0.522697	0.442041	0.345603	0.380484	0.802251	0.741875	0.99993
Nav2	15.5662	0.0499848	0.94613	-0.0136338	0.909966	0.0339013	0.982601	1	0.354386	0.99993
Cdc42bpb	26.4886	-0.00296377	0.527831	0.156139	0.994408	0.213286	0.794046	1	0.637693	0.99993
Dnajc18	35.0149	-0.279976	0.897633	-0.320168	0.484698	0.0261562	0.57191	0.831312	0.326629	0.99993
Tenm3	16.9105	-0.0200428	0.424266	0.300733	0.957957	0.265396	0.576064	1	0.678949	0.99993
Capns1	127.354	0.0562679	0.828263	-0.0315857	0.880155	0.0275393	0.952284	1	0.329537	0.99993
Cdkl5	57.2267	0.143688	0.35249	-0.0431851	0.685568	0.321221	0.931418	0.959711	0.727236	0.99993
2010300C02Rik	39.9437	-0.336873	0.697817	-0.172052	0.361765	0.0598529	0.741656	0.747953	0.428068	0.99993
Pacs1	43.1939	0.209419	-0.217677	0.826241	0.657349	0.644773	0.216467	0.942779	0.947082	0.927384
Dnm1l	49.1779	0.12792	-0.283242	0.143501	0.708281	0.407706	0.766545	0.973669	0.786366	0.99993
4932438A13Rik	11.5682	0.195025	0.234514	0.258059	0.686863	0.627964	0.705991	0.960716	0.936675	0.99993
2900026A02Rik	29.565	-0.498784	0.813762	0.162642	0.183801	0.030821	0.758738	0.600059	0.344438	0.99993
Lmtk2	22.2239	-0.292301	0.639115	-0.202047	0.511977	0.152984	0.748414	0.850213	0.565619	0.99993
Ptprz1	23.6228	-0.120955	-0.0428959	-0.102756	0.733244	0.903785	0.837741	0.986462	1	0.99993
D5Ertd579e	27.2081	-0.195075	0.0982573	0.092828	0.593293	0.787875	0.857327	0.906079	1	0.99993
Rsf1	17.0924	0.0575187	0.270046	-0.0976181	0.880097	0.479192	0.856343	1	0.838097	0.99993
Cttnbp2	31.9785	-0.0389894	-0.155995	0.17436	0.932072	0.73314	0.787516	1	0.99148	0.99993
Cdk5r2	66.3726	-0.801038	0.368314	0.567792	0.0258841	0.303212	0.261614	0.338379	0.712555	0.967541
N4bp1	27.9607	-0.881896	1.0496	-0.964914	0.0256429	0.00811168	0.0826514	0.336669	0.205925	0.776932
Tmcc1	32.1898	-0.548156	0.508865	-0.485755	0.181739	0.214921	0.401592	0.597776	0.639051	0.99993
Baalc	45.7245	-0.398189	0.247916	0.415407	0.349104	0.559542	0.489269	0.73771	0.893607	0.99993
Slc4a8	15.0331	0.231983	0.369147	0.481439	0.549544	0.341459	0.379906	0.876875	0.741826	0.99993
Lrrc4c	48.9458	-0.261573	1.30179	-0.851424	0.594827	0.00918239	0.221486	0.90706	0.216288	0.929159
Bag6	47.5439	0.406413	0.481689	0.429105	0.406066	0.32518	0.534618	0.774632	0.731046	0.99993
Dagla	29.6838	-0.036882	1.00289	0.0772466	0.937276	0.0341414	0.907238	1	0.35584	0.99993
Cpeb3	33.1973	0.559612	-0.292778	0.601098	0.123565	0.419449	0.241039	0.541253	0.795704	0.946933
Peak1	15.2702	-0.0197371	1.03385	-0.409779	0.964185	0.019968	0.510005	1	0.293066	0.99993
Smim13	44.6586	0.128952	-0.559823	0.0535043	0.739273	0.149659	0.922179	0.990133	0.562818	0.99993
Pcsk1n	80.5277	-0.728467	0.64195	0.0896142	0.0637713	0.101954	0.871237	0.456128	0.503489	0.99993
Clstn2	39.5928	-0.226969	0.782535	0.176933	0.651688	0.121721	0.803427	0.938944	0.533591	0.99993
Ino80d	13.7801	0.281794	0.258371	0.067412	0.459241	0.49745	0.900296	0.811845	0.851349	0.99993
Son	22.5434	0.0430143	-0.339078	0.0223273	0.91106	0.379097	0.96729	1	0.763918	0.99993
Map2k1	74.8034	-0.61779	0.433735	-0.423172	0.106645	0.256415	0.432997	0.519654	0.675073	0.99993
Rab14	61.3224	0.155403	-0.220526	0.0690422	0.660438	0.53314	0.890186	0.945209	0.876377	0.99993
Neurod6	83.0724	-0.0616015	0.292028	0.278384	0.886039	0.49727	0.647036	1	0.851201	0.99993
Phc3	17.4483	0.175968	-0.417976	0.307346	0.630528	0.253924	0.552381	0.927654	0.675073	0.99993
Canx	44.7706	0.606418	-0.855805	0.843741	0.12844	0.0325236	0.133901	0.549104	0.349733	0.83287
Rora	17.6909	0.961951	-0.22013	0.605683	0.110655	0.712759	0.473935	0.526938	0.983927	0.99993
Sirt2	96.701	-0.4351	0.128666	0.344559	0.312941	0.765004	0.571439	0.703511	1	0.99993
Gabra5	65.7137	-0.564839	0.535528	-0.588016	0.138299	0.159849	0.274162	0.558086	0.572125	0.976724
Trim32	54.1623	-0.218969	0.500825	0.0384255	0.564855	0.188926	0.943031	0.888066	0.609095	0.99993
Cdk16	58.5913	-0.561289	0.504997	-0.184998	0.117715	0.159046	0.714605	0.53367	0.571906	0.99993
Golga4	23.7767	-0.920223	0.744781	-0.714398	0.0150779	0.0485371	0.179107	0.276932	0.397995	0.892754
Epb4.1l3	46.643	-0.0311999	-0.137927	0.115411	0.931869	0.705523	0.823032	1	0.981027	0.99993
Plxna2	16.3253	0.298473	0.323227	0.607075	0.498782	0.464016	0.330706	0.84092	0.826626	0.99993
Gstm1	140.181	0.358744	0.0527457	0.390861	0.333592	0.886834	0.455907	0.723046	1	0.99993
Tln2	14.2823	-0.50848	1.07562	-0.488752	0.179643	0.00490532	0.360926	0.596786	0.170355	0.99993
Capzb	111.022	0.304923	-0.353075	0.56427	0.487568	0.42167	0.363578	0.833291	0.796676	0.99993
Etl4	23.5532	-0.640365	1.21374	-1.13966	0.0851565	0.00124244	0.0301688	0.487602	0.0970608	0.644281
Kpnb1	29.7198	-0.410209	0.638809	-0.54149	0.264603	0.0831195	0.297322	0.661061	0.474183	0.993762
Pdk2	73.0851	-0.634786	0.921008	-0.216208	0.219037	0.0758289	0.766376	0.6321	0.460458	0.99993
Rragd	36.3017	0.0440717	0.00340236	0.173773	0.907794	0.992866	0.746751	1	1	0.99993
Ptpn11	31.2192	-0.87864	0.574511	-0.413941	0.0351736	0.166596	0.479775	0.373637	0.578777	0.99993
Gpr158	24.511	0.392452	0.248805	0.420881	0.278895	0.492152	0.411099	0.674999	0.847932	0.99993
Jak1	33.2374	0.236554	0.286742	0.180662	0.496878	0.410443	0.713571	0.840429	0.788985	0.99993
Rgs8	31.09	-0.23174	0.130486	-0.124631	0.629643	0.785913	0.85442	0.926767	1	0.99993
Scn3b	42.4531	-0.131469	0.425202	-0.271457	0.742092	0.288036	0.630904	0.991248	0.699761	0.99993
Gmfb	46.5573	-0.47369	-0.955552	0.252657	0.311957	0.0427023	0.702295	0.70276	0.381983	0.99993
Atxn2	39.4727	0.319855	-0.230533	0.70209	0.403602	0.547033	0.194919	0.773671	0.885271	0.906584
Tmem88b	52.0894	-0.130928	0.583024	-0.160191	0.806604	0.277238	0.832255	1	0.687705	0.99993
Ccser2	33.407	0.188942	-0.35182	0.204954	0.575958	0.298099	0.667769	0.895786	0.708732	0.99993
Gabra1	39.3282	0.812634	-0.950003	1.54591	0.0182312	0.00589589	0.00148028	0.299522	0.183134	0.293713
Chrm1	26.1826	-0.0239137	1.15254	0.178752	0.961792	0.0226879	0.800168	1	0.310443	0.99993
Tuba1b	115.848	0.345549	-0.404927	0.56258	0.317812	0.241986	0.249852	0.707873	0.66539	0.956789
Klc2	54.802	-0.303156	1.16031	-0.139166	0.463765	0.00561312	0.811914	0.815935	0.179449	0.99993
Hspa4	39.3459	0.176052	-0.470991	0.35473	0.599674	0.161041	0.454452	0.909977	0.574313	0.99993
Ppargc1a	28.2864	0.000464885	-0.0977582	-0.0571237	0.999095	0.811547	0.921503	1	1	0.99993
Rapgef1	30.067	-0.918952	0.444425	-0.429675	0.0447309	0.328607	0.503618	0.402887	0.734833	0.99993
Gtf2i	41.4114	-0.005439	-0.0986698	0.114632	0.988511	0.793951	0.830073	1	1	0.99993
Eif5	48.2239	-0.0286453	-0.692634	0.0818799	0.93811	0.0616291	0.875251	1	0.43051	0.99993
Pianp	76.114	-0.61836	0.554702	0.293269	0.13621	0.181033	0.616075	0.55545	0.596222	0.99993
Dnal1	31.1109	-0.071048	-0.159387	0.38002	0.851911	0.675424	0.48025	1	0.965693	0.99993
Bcl11a	28.7308	0.826935	0.1144	0.963921	0.0594918	0.793039	0.118737	0.443542	1	0.821023
Akap2	24.4221	-0.122004	0.950504	0.0697116	0.78677	0.0367341	0.912971	1	0.366297	0.99993
Nap1l1	121.977	0.660787	-0.138215	0.421934	0.101632	0.731038	0.458055	0.511621	0.990839	0.99993
Dnaja1	33.1465	0.780298	-0.936303	0.725908	0.0282183	0.00863669	0.146838	0.346844	0.210656	0.857848
Nudt3	77.3373	-0.942463	0.792492	-0.566389	0.0304179	0.0680453	0.353903	0.357931	0.443274	0.99993
Slc25a12	58.2641	-0.183163	0.676675	-0.0809827	0.660739	0.106448	0.890843	0.945271	0.509285	0.99993
Frmpd4	21.6624	0.59599	0.275266	0.231313	0.11303	0.463148	0.662575	0.529865	0.826321	0.99993
Brd2	36.9916	0.0937064	0.493431	0.160412	0.822646	0.239086	0.78616	1	0.662837	0.99993
Herc3	37.4439	-0.107073	0.374408	-0.362388	0.803028	0.383776	0.550633	1	0.767384	0.99993
Egr3	43.1238	-0.735793	0.977247	-0.674206	0.0915951	0.0256514	0.272405	0.495608	0.32557	0.974312
Trrap	13.1695	-0.484611	0.573624	-0.234727	0.284097	0.205287	0.71314	0.679632	0.628183	0.99993
Clock	18.5281	0.183816	-0.565942	0.444482	0.629472	0.138517	0.409364	0.926763	0.552952	0.99993
Nol4l	23.4947	-0.923959	1.52863	-0.806691	0.028122	0.000341498	0.172504	0.34641	0.0578888	0.885531
Apba2	49.9134	-0.480751	0.743405	-0.503557	0.220516	0.0589939	0.363441	0.633378	0.425416	0.99993
Mast4	16.114	-0.279716	0.235082	0.0592041	0.437205	0.513717	0.90736	0.799053	0.862732	0.99993
Tef	39.532	-1.29287	1.02128	-0.928008	0.000224953	0.00337316	0.0576469	0.0563985	0.150208	0.749332
Adcy9	21.3774	0.0982444	0.623358	-0.381347	0.813953	0.136972	0.518469	1	0.552001	0.99993
Kndc1	22.4938	-0.903581	1.11968	-1.18328	0.0808879	0.031256	0.10446	0.481552	0.346276	0.802673
Clip1	28.6022	-0.315375	0.43046	-0.372058	0.41846	0.269907	0.499441	0.783518	0.68264	0.99993
Ehd3	45.0418	0.19082	0.199396	0.567599	0.662708	0.648601	0.359158	0.946123	0.949124	0.99993
Kctd12	28.5821	-0.674439	0.279108	-0.78027	0.0998366	0.49423	0.17689	0.509626	0.848718	0.890803
Irf2bp2	38.9753	0.560478	-0.460577	0.636921	0.237881	0.331629	0.341837	0.641679	0.73848	0.99993
Kdm2a	23.0969	0.131939	0.559267	0.226418	0.713147	0.120355	0.65556	0.97661	0.529886	0.99993
Hivep1	18.4018	-0.714401	1.34224	-0.60591	0.103751	0.00253786	0.327337	0.515154	0.131954	0.99993
Helz	26.8097	0.330265	0.441385	0.489432	0.457544	0.321299	0.436111	0.81088	0.727267	0.99993
Rbbp6	28.9008	0.878884	-0.770074	1.15124	0.0328094	0.06103	0.0470481	0.365822	0.430169	0.716368
Alg2	54.2969	0.316155	0.284116	0.596367	0.570926	0.610541	0.449703	0.892353	0.925075	0.99993
Gpd2	28.9708	-0.0809238	0.347	0.0722645	0.838026	0.381341	0.897294	1	0.765552	0.99993
Slc4a10	30.7494	-0.190426	0.364617	-0.0626166	0.692966	0.450123	0.926831	0.964388	0.816795	0.99993
B4galt6	30.2233	0.337617	-0.340457	0.531042	0.399388	0.395469	0.348339	0.769933	0.77593	0.99993
Atxn7l3b	47.3966	-0.269758	0.388409	-0.350992	0.467811	0.296272	0.503955	0.818926	0.707332	0.99993
Zcchc14	24.5028	-0.511718	0.621534	-0.16015	0.256324	0.168536	0.801185	0.65435	0.581114	0.99993
Zmynd8	32.6462	0.339069	-0.430893	0.628798	0.349868	0.235169	0.220083	0.738432	0.659095	0.928029
Eid1	68.7521	0.00636764	0.131593	-0.161406	0.987794	0.75194	0.783921	1	1	0.99993
Rasgef1a	50.0212	-0.439241	0.781037	-0.354166	0.309141	0.0717374	0.561427	0.700651	0.450151	0.99993
Fam65a	38.3697	-0.246477	0.847777	0.16687	0.538474	0.0355845	0.768325	0.869525	0.360946	0.99993
Elmod1	63.7151	-0.104999	0.0565703	0.199747	0.803033	0.893098	0.737226	1	1	0.99993
Tjp1	24.0618	0.0726854	0.624129	-0.237939	0.842459	0.0892159	0.645541	1	0.482657	0.99993
Diras1	55.9333	-0.9971	1.12776	-1.02829	0.0475546	0.025424	0.145669	0.411702	0.32539	0.855045
Pcdh17	17.9929	-0.109056	0.346224	-0.116859	0.778223	0.371844	0.831008	1	0.757681	0.99993
Mgrn1	46.5652	-0.498051	1.67132	-0.731365	0.225457	7.18288e-05	0.207828	0.638056	0.0226657	0.91563
Ubr5	18.4655	0.372429	-0.318085	0.0641429	0.416215	0.487313	0.921007	0.781879	0.844135	0.99993
Negr1	34.0673	-0.0744081	0.0500085	0.207212	0.830675	0.88573	0.673699	1	1	0.99993
Tenm4	15.075	-0.259527	0.669262	0.679212	0.59563	0.172804	0.326374	0.907535	0.584595	0.99993
D17Wsu92e	45.9151	-0.981493	0.699303	-0.678927	0.00759954	0.0560491	0.188046	0.216678	0.415644	0.900745
2018-09-05	77.5151	-0.706873	1.01375	-0.884222	0.122552	0.0275986	0.170754	0.539307	0.329921	0.883993
Pfn2	84.0695	-0.42154	0.0166534	-0.325787	0.295168	0.966951	0.566628	0.688524	1	0.99993
Rnf187	86.3548	-0.194229	0.26814	0.0636507	0.596575	0.465119	0.902341	0.90806	0.826869	0.99993
Mpp2	37.0223	-0.904107	1.51078	-1.1713	0.0313641	0.000389805	0.0476583	0.360796	0.0585599	0.717067
Shisa7	26.3766	0.206918	0.458152	0.314165	0.590113	0.233894	0.563031	0.904999	0.658777	0.99993
Tacc1	24.6604	-0.542919	0.527581	-0.115816	0.130671	0.141869	0.819172	0.551643	0.556973	0.99993
Rtf1	36.9318	-0.246609	-0.0302614	-0.227113	0.524683	0.937741	0.678495	0.859555	1	0.99993
Rab15	49.5661	-1.51943	1.07625	-0.737036	0.000478333	0.012399	0.221473	0.080316	0.239461	0.929159
Fam120a	32.9739	-0.159911	0.579632	-0.220152	0.655837	0.107381	0.664386	0.941718	0.51038	0.99993
Ly6e	76.5623	0.0863538	0.632524	0.414417	0.833378	0.124901	0.475542	1	0.536754	0.99993
Klhdc10	27.8811	-0.95084	0.360036	-0.160565	0.0343585	0.419483	0.798834	0.370499	0.795704	0.99993
Katnal1	26.9652	-0.537466	0.323887	0.0904773	0.169197	0.406549	0.869643	0.58691	0.785211	0.99993
Sel1l	26.1221	-0.198545	0.894858	-0.414715	0.677254	0.0626661	0.538791	0.955675	0.4324	0.99993
Pde4b	121.45	-0.905137	0.434575	-0.61031	0.0147291	0.238669	0.241535	0.273964	0.66254	0.947809
Atp6ap1	76.6134	0.517135	-0.0545971	0.806358	0.157779	0.881166	0.118979	0.576714	1	0.821023
Arhgap26	21.421	0.433838	-0.288986	0.899678	0.241752	0.435104	0.0860813	0.643341	0.804172	0.782194
Erbb2ip	29.1687	0.743771	-0.760847	0.772074	0.0647737	0.0589373	0.173404	0.457355	0.425416	0.885531
Ddx3x	38.7396	-0.05194	-0.554322	-0.0359459	0.892895	0.151906	0.947447	1	0.56482	0.99993
Cnnm1	30.2901	-0.985635	1.22929	-0.613541	0.0186535	0.00351675	0.296475	0.302656	0.15208	0.993762
Bsg	112.902	0.739731	-0.149765	1.68276	0.0828121	0.724135	0.00534457	0.484727	0.98843	0.414564
Ube2k	36.892	0.818755	-1.1532	1.15624	0.0710836	0.0115241	0.0704804	0.465028	0.233088	0.76177
Pip5k1c	35.8969	-0.130078	1.08023	0.355764	0.787507	0.0268944	0.602302	1	0.328697	0.99993
Aff3	21.1769	-0.132734	0.937252	-0.20616	0.747601	0.0242868	0.723804	0.994302	0.320005	0.99993
Vps13d	10.3172	-0.78623	0.682046	-0.937013	0.0283212	0.0567853	0.0635809	0.347177	0.41856	0.755003
Mbd5	23.4624	0.6171	0.215379	0.188216	0.101438	0.566417	0.722931	0.511621	0.896995	0.99993
Atp2b4	19.4908	-0.542834	0.389473	0.514416	0.180576	0.336027	0.368582	0.597185	0.740782	0.99993
Zfhx2	17.2983	-0.579349	1.24013	-0.18563	0.221914	0.0097639	0.781362	0.635308	0.219324	0.99993
Dusp3	39.3219	-0.361357	0.223746	-0.0155469	0.335239	0.550431	0.976585	0.724793	0.887164	0.99993
Ccdc6	29.5038	0.00670741	0.703901	-0.165139	0.989163	0.156125	0.813094	1	0.569149	0.99993
Tex2	32.1928	-0.362738	0.503153	0.0143457	0.341385	0.187513	0.978742	0.729832	0.606532	0.99993
Map7d2	42.9676	-0.347435	0.548434	-0.568931	0.354606	0.144728	0.283598	0.741768	0.559695	0.984626
Ap3m2	45.8415	-0.277966	0.529066	0.0207487	0.526317	0.228794	0.973298	0.860673	0.65456	0.99993
Arpc5	88.8007	-0.449744	-0.0308798	-0.217006	0.235234	0.934909	0.684884	0.640414	1	0.99993
Cnot1	20.4932	0.277096	-0.00935891	0.0313569	0.471139	0.980571	0.953977	0.821055	1	0.99993
Snca	151.328	0.683358	-1.60404	1.34905	0.128375	0.000464803	0.0336974	0.549104	0.0619701	0.666732
Mllt6	22.7487	-0.427975	1.12972	-1.09968	0.441695	0.0445282	0.1627	0.802054	0.388158	0.877214
Cacna1a	19.8253	0.213427	0.581848	0.285089	0.582491	0.135202	0.603558	0.900401	0.549059	0.99993
Stau2	59.7064	0.206616	-0.6505	0.299383	0.67365	0.186495	0.665983	0.953392	0.604968	0.99993
Psip1	54.0024	0.0535588	-0.709117	0.122104	0.883552	0.0535976	0.81327	1	0.410436	0.99993
Tspan5	50.2933	1.19906	-0.400366	1.3705	0.0115204	0.393172	0.0392967	0.251906	0.773913	0.689024
St8sia1	17.4113	0.297121	0.487138	0.570694	0.5172	0.28911	0.379076	0.854312	0.700712	0.99993
Cox4i1	223.99	0.0355264	-0.130026	0.242226	0.921298	0.717708	0.633847	1	0.985827	0.99993
Ralgapa1	19.7273	0.328548	-0.16803	0.135322	0.406343	0.670874	0.80869	0.774831	0.962252	0.99993
Med13l	17.4266	-0.496343	0.181428	-0.237331	0.190561	0.631601	0.657327	0.606866	0.938701	0.99993
Pde4a	32.5606	-0.519606	0.935534	-0.178404	0.233956	0.0331721	0.772086	0.640414	0.351108	0.99993
Tmem170b	24.753	0.131156	-0.765884	0.0191323	0.795203	0.131721	0.978629	1	0.544429	0.99993
Klhl2	47.6203	-0.372598	0.428597	-0.556763	0.322762	0.255632	0.295822	0.713342	0.675073	0.993578
Rabep1	32.9304	0.579821	-0.765966	0.728958	0.18288	0.0792144	0.235326	0.598866	0.46663	0.937993
Zfp148	18.2363	-0.139883	0.0759482	-0.488972	0.75447	0.86515	0.43963	0.997277	1	0.99993
Nrn1	99.0671	-0.321442	0.113028	-0.364681	0.510539	0.816865	0.597312	0.848929	1	0.99993
Ube2l3	60.0444	-0.480625	0.994783	-0.592773	0.31179	0.0377298	0.377099	0.702584	0.368579	0.99993
Ptprt	12.646	-0.80962	1.00935	-0.289036	0.0544028	0.0168724	0.625198	0.430471	0.27207	0.99993
Pik3r1	28.9799	0.763789	-0.591739	0.979899	0.0594309	0.143317	0.0861453	0.443542	0.558366	0.782194
Copa	32.6554	-0.0290537	0.340466	0.58054	0.945671	0.425142	0.336095	1	0.799266	0.99993
Inpp4a	28.154	-0.712155	0.18294	-0.51944	0.0525061	0.616746	0.315144	0.425826	0.929257	0.99993
Rims2	21.8783	0.571271	0.197214	0.501467	0.251231	0.691258	0.475216	0.651095	0.972651	0.99993
Fto	41.5604	-1.13825	1.07572	-0.65015	0.00291443	0.00485359	0.22405	0.151105	0.169788	0.930598
Fryl	13.5336	-0.0793049	1.04093	-0.416112	0.846782	0.0121133	0.473687	1	0.237611	0.99993
Ppp1cb	44.482	0.5377	-0.938293	0.270359	0.249088	0.0455189	0.68106	0.648387	0.389582	0.99993
Grina	89.3354	0.37491	0.336385	0.647478	0.332408	0.384499	0.236447	0.722137	0.767907	0.939501
Cdc42	79.4577	0.651972	-0.772839	0.567135	0.116237	0.0630536	0.332174	0.53235	0.433023	0.99993
Vps26b	23.951	0.60202	-0.264911	1.01357	0.129928	0.504001	0.0711004	0.550959	0.85568	0.764376
Mast2	26.0428	-0.544581	1.06374	-0.164773	0.222729	0.0181736	0.793673	0.636537	0.281538	0.99993
Kcnc3	29.729	0.220108	0.877083	0.355679	0.606335	0.0415317	0.556027	0.913871	0.379645	0.99993
Snx12	154.922	0.803523	-1.25342	1.68865	0.167288	0.0327286	0.0402534	0.58518	0.349768	0.69257
Dmtn	37.0324	-0.43753	0.510307	-0.0749394	0.232264	0.163882	0.884771	0.640414	0.576913	0.99993
Tbc1d9b	28.7927	-0.345704	0.678155	0.436894	0.4597	0.148369	0.508571	0.811949	0.561256	0.99993
Rnf165	20.3162	-0.687842	1.18545	-0.53345	0.0662999	0.00171344	0.312146	0.461189	0.110033	0.998346
Dmd	11.1165	-0.198211	0.324957	-0.42243	0.675264	0.492521	0.527838	0.954633	0.848016	0.99993
Tet3	13.8325	-0.448093	0.99524	-0.61873	0.263986	0.0138428	0.27502	0.661045	0.250842	0.977303
Foxk1	21.0632	-0.350298	0.554092	-0.506089	0.385293	0.170506	0.374856	0.757133	0.58331	0.99993
Rgs17	21.5221	-0.0454646	-0.624298	0.0876649	0.934911	0.263898	0.911326	1	0.677424	0.99993
Sub1	52.0943	-0.417506	-0.483893	-0.376412	0.332867	0.2619	0.536333	0.722192	0.676256	0.99993
Ubb	146.709	1.17416	-1.37973	1.24548	0.00105076	0.000127295	0.0130428	0.104471	0.0319145	0.524635
Mapk8ip1	51.0926	-0.552048	1.17384	-0.512374	0.152532	0.00261355	0.346775	0.571973	0.132893	0.99993
Dlgap2	32.982	-0.205015	1.0043	-0.0968154	0.691318	0.0540449	0.894496	0.96337	0.411186	0.99993
Psd	37.1019	-0.821718	1.09485	-0.182164	0.0202394	0.00208742	0.714243	0.314435	0.120173	0.99993
Cry2	41.2589	0.0624289	-0.534208	0.577524	0.87714	0.187065	0.312183	1	0.605861	0.998346
Apbb2	23.9977	-0.0372103	0.103271	0.118214	0.924274	0.791974	0.830914	1	1	0.99993
Arhgap5	34.2342	0.890779	-1.30991	0.784837	0.0635827	0.00684106	0.244655	0.456128	0.191528	0.951078
Kcnma1	31.4839	0.411996	0.314344	0.277958	0.30921	0.437645	0.627105	0.700651	0.806156	0.99993
Samd4b	32.7527	-1.02058	1.35301	-0.812366	0.00523692	0.00023934	0.113111	0.186471	0.0481363	0.819542
Zfp664	40.5838	0.459478	-0.17152	0.522138	0.389157	0.747442	0.48832	0.760901	1	0.99993
Tanc1	17.9353	-0.0222384	0.938929	-0.210897	0.956096	0.0212451	0.712081	1	0.301644	0.99993
Ep400	13.6016	0.149322	0.524711	0.45461	0.765863	0.296659	0.521637	1	0.707626	0.99993
Dynll1	78.9734	-0.366359	-0.05896	-0.46177	0.423265	0.897321	0.474999	0.787429	1	0.99993
Map1lc3b	90.8084	-0.681447	0.637305	-0.731556	0.106125	0.130542	0.218478	0.519414	0.543378	0.928029
Fam213a	101.165	-0.447409	-0.0466004	0.55112	0.247026	0.903834	0.312724	0.647441	1	0.998346
Cbx6	27.0615	-0.720395	0.728718	0.0135105	0.0876456	0.0841	0.981824	0.490268	0.475403	0.99993
3110035E14Rik	52.7958	-0.552777	-0.788192	0.205157	0.270236	0.116979	0.771638	0.666604	0.52435	0.99993
Ina	69.0961	-0.378463	0.205266	-0.140676	0.304193	0.576964	0.786822	0.695538	0.903639	0.99993
Nacc1	35.165	0.304157	0.761786	0.581955	0.583852	0.172225	0.45867	0.901135	0.584595	0.99993
Creg2	26.3186	0.547964	-0.366875	1.00502	0.164978	0.351828	0.0715839	0.583917	0.745168	0.764376
Pdcd6ip	24.8388	-0.224006	1.03518	-0.0783537	0.596483	0.0154439	0.895792	0.908034	0.263984	0.99993
Nptn	74.1331	0.471816	0.0520559	0.51159	0.282178	0.905363	0.4089	0.677389	1	0.99993
Mbnl1	37.3755	-0.699711	0.00163579	-1.06803	0.0796867	0.996715	0.0579827	0.478958	1	0.749332
Dazap2	89.0851	-0.741386	0.227383	-0.767047	0.0779681	0.586925	0.195408	0.476872	0.910562	0.90661
Nufip2	16.2327	0.534366	-0.880422	0.471042	0.235979	0.0519704	0.458934	0.64086	0.40735	0.99993
Mvb12b	29.4641	-0.496483	1.20782	-0.491588	0.173109	0.00105853	0.339476	0.58917	0.0898143	0.99993
Sdcbp	62.5097	-0.0957332	-0.231827	-0.0626472	0.79545	0.530316	0.904488	1	0.874559	0.99993
Pcdh9	28.7209	-0.139827	0.469123	-0.490267	0.74475	0.27574	0.419752	0.992747	0.686861	0.99993
1810041L15Rik	24.8329	0.0852992	0.919414	0.0826382	0.863968	0.0670854	0.906581	1	0.442418	0.99993
Zfml	36.0444	1.32973	-0.406826	0.980418	0.00450387	0.377658	0.132879	0.17464	0.762145	0.830583
Eif5b	21.3109	0.463881	-1.16667	0.944163	0.213105	0.0019503	0.0730304	0.626407	0.1171	0.766242
Cdip1	39.7573	-0.339154	0.33752	-0.202728	0.466794	0.468957	0.758159	0.818086	0.8291	0.99993
Wac	32.7724	0.575692	-0.552348	0.472425	0.133257	0.149652	0.382209	0.552905	0.562818	0.99993
Tbl1xr1	20.578	0.169865	-0.67764	0.0716967	0.686161	0.108428	0.903951	0.960068	0.511061	0.99993
Snrnp200	22.3813	-0.157449	0.677822	-0.411218	0.698282	0.0966629	0.474177	0.967592	0.495414	0.99993
Skp1a	115.072	0.538253	-0.934312	0.733121	0.135265	0.00992719	0.149471	0.554488	0.219337	0.861091
Hspa5	60.3379	-0.0510525	-0.624067	0.285952	0.926544	0.261548	0.71502	1	0.676206	0.99993
Cul3	58.989	-0.0928864	-0.273514	-0.220003	0.809285	0.47755	0.68599	1	0.83677	0.99993
Tnrc6c	16.5878	-0.780632	0.628897	-0.407681	0.0840549	0.163114	0.5212	0.486499	0.575933	0.99993
Capza2	80.9296	0.300204	-0.334857	-0.0195352	0.429185	0.378	0.970951	0.793108	0.762628	0.99993
Grik5	36.0155	-0.389769	1.75608	-0.428105	0.445106	0.000819213	0.552879	0.80417	0.076402	0.99993
Syn3	15.967	-0.287402	1.27568	0.0138632	0.46629	0.00144908	0.980155	0.817843	0.102795	0.99993
Gna13	24.5214	0.153784	0.460176	0.392986	0.747268	0.3359	0.560466	0.994302	0.740729	0.99993
Nrd1	38.6739	0.293233	-0.565208	0.46051	0.463873	0.158937	0.415715	0.815935	0.571906	0.99993
Ptprj	34.6966	0.0208046	0.931647	0.0912308	0.961806	0.0335373	0.881989	1	0.352779	0.99993
Soga3	40.9015	0.432358	-0.447659	0.722684	0.299602	0.28291	0.219877	0.691828	0.694264	0.928029
Ap1g1	22.7814	0.251923	0.241736	-0.0418358	0.49358	0.511313	0.935881	0.837999	0.861088	0.99993
Stmn3	130.521	0.397976	-0.121488	0.861099	0.287766	0.745246	0.10395	0.682213	0.998426	0.801932
Rangap1	52.581	0.158494	0.323773	0.169575	0.692286	0.419307	0.764601	0.964102	0.795704	0.99993
Zfp704	10.3732	-1.10344	0.799383	-0.700232	0.010351	0.0617981	0.244978	0.242255	0.431032	0.951527
Atp6v1c1	76.7229	-0.0871394	-0.717243	0.482074	0.843015	0.10476	0.438645	1	0.507543	0.99993
Slc25a3	102.89	0.444658	-0.473233	0.602535	0.250348	0.221332	0.270108	0.649647	0.646019	0.972311
Grik3	16.3731	-1.14767	1.02955	-0.322499	0.0101465	0.0207917	0.605093	0.241	0.298689	0.99993
Rgs4	55.2747	-0.0527537	-0.02423	-0.174312	0.897486	0.952813	0.763377	1	1	0.99993
Cit	20.7577	-1.25374	1.49539	-1.09407	0.0137866	0.0035099	0.124047	0.264835	0.15208	0.821023
Phactr3	30.7532	-1.05387	0.514861	-0.249912	0.0135733	0.224012	0.675738	0.26453	0.648611	0.99993
Npm1	116.264	0.326257	-0.659088	0.212429	0.407859	0.09557	0.702786	0.776333	0.494559	0.99993
Nav3	17.4049	-0.721742	1.46046	-0.673562	0.0688474	0.00028923	0.228214	0.463325	0.0523457	0.933765
Lphn3	25.9555	-0.221242	0.528246	-0.410009	0.56123	0.166422	0.446425	0.885315	0.578777	0.99993
Rnf130	103.344	-0.576395	0.674165	-0.324676	0.146342	0.0897507	0.56175	0.565172	0.483697	0.99993
Bcr	21.2966	-0.325049	0.798184	0.0594963	0.413706	0.0459067	0.91567	0.780066	0.3906	0.99993
Prr12	19.9634	-0.853698	1.56574	-0.153754	0.079123	0.00153426	0.821932	0.477608	0.103413	0.99993
Ntm	79.9045	-0.447261	0.800548	0.380511	0.368115	0.108761	0.587668	0.753269	0.511313	0.99993
Ociad1	112.485	0.453276	0.105115	0.529494	0.364612	0.833188	0.453335	0.750464	1	0.99993
Lgi1	34.7337	-0.555131	0.366169	-0.453866	0.214097	0.411716	0.471477	0.627146	0.790215	0.99993
Stim2	27.7478	-0.746193	1.21928	-0.342476	0.0872898	0.00562812	0.577105	0.489663	0.179449	0.99993
Smg1	9.75577	0.253145	-0.0896054	-0.00344553	0.566242	0.839039	0.995593	0.888872	1	0.99993
Mapk8ip2	38.094	0.250424	1.04342	0.971683	0.652403	0.0632266	0.217448	0.939366	0.433398	0.927611
Dctn1	34.0664	-0.099992	0.836615	0.0862561	0.812055	0.0482204	0.884695	1	0.397178	0.99993
Phf3	20.8495	0.575396	-0.638017	0.556371	0.170861	0.129196	0.347782	0.587994	0.542916	0.99993
Dlat	37.944	0.362716	-0.0943507	0.354686	0.387111	0.821812	0.5494	0.758434	1	0.99993
Kcnq2	59.5381	0.157279	-0.393047	0.981219	0.75214	0.430564	0.164442	0.996127	0.801809	0.878704
Dcp2	17.9827	-0.57465	0.12361	-0.459094	0.215905	0.78944	0.483263	0.629521	1	0.99993
Gatad2b	81.6799	0.884126	-0.189213	0.31913	0.0256201	0.630528	0.565981	0.336669	0.93851	0.99993
Baz1b	23.1073	0.664537	-0.0931852	0.837289	0.0686739	0.797717	0.103893	0.463325	1	0.801932
Dynlt3	76.9797	-0.106075	-0.859335	-0.209912	0.821872	0.0700898	0.752646	1	0.448412	0.99993
Sms	45.4715	-0.582655	0.250875	-0.548659	0.0969294	0.473555	0.267745	0.504121	0.833766	0.97189
Tspyl1	56.2222	-0.465036	0.484892	-0.638832	0.256121	0.2365	0.269431	0.65435	0.660293	0.972151
Smap2	51.8228	-0.556777	0.150152	-0.0182977	0.217711	0.738844	0.97708	0.630988	0.994468	0.99993
Arsb	34.7814	0.331049	0.699516	0.513874	0.400099	0.0766295	0.355636	0.770233	0.461947	0.99993
Tab2	37.1448	0.579125	-0.937058	0.8897	0.17231	0.0280285	0.137518	0.588169	0.33222	0.842382
Gad1	47.9312	-0.376048	-0.0949109	-0.150335	0.369293	0.820492	0.799362	0.754294	1	0.99993
Rc3h1	14.3469	1.06004	-0.573629	0.991409	0.00827106	0.149953	0.078123	0.224262	0.563308	0.771618
Eif1	125.856	-0.448006	0.23375	-0.151505	0.275568	0.568873	0.79391	0.672549	0.897805	0.99993
Pkia	43.8934	0.0211954	-0.320424	-0.227379	0.968293	0.548292	0.763009	1	0.88599	0.99993
Tsnax	64.1893	0.631593	-0.381449	0.435229	0.117645	0.343517	0.444125	0.53367	0.741826	0.99993
Slc22a17	63.9421	0.0493038	0.390282	0.330987	0.907464	0.358319	0.581235	1	0.745168	0.99993
Trf	66.6092	0.601615	0.00470833	0.436932	0.172374	0.99145	0.482058	0.588169	1	0.99993
Dlg3	28.9073	-0.848194	1.25564	-1.68742	0.0226238	0.000818634	0.00134221	0.325008	0.076402	0.293713
Fam115a	40.1288	0.242676	-0.399683	0.468476	0.626727	0.423608	0.506705	0.925153	0.797948	0.99993
Mga	10.3853	0.261515	-0.0958698	0.162306	0.518836	0.812958	0.776922	0.855318	1	0.99993
Ermn	48.7999	0.452102	-1.3568	0.305787	0.314054	0.00292658	0.629359	0.70413	0.140215	0.99993
Fbxw11	34.6173	-0.32842	0.236448	-0.189426	0.454181	0.589808	0.759934	0.808453	0.912997	0.99993
Spred1	24.752	-0.73582	-0.142192	-0.664905	0.120394	0.762858	0.318866	0.535821	1	0.99993
Epm2aip1	20.749	-0.0452202	-0.00899246	0.123756	0.908922	0.981851	0.824785	1	1	0.99993
Cacnb3	55.4353	-0.293837	0.291482	0.742903	0.50156	0.50501	0.229886	0.843166	0.85641	0.934763
Osbpl6	18.3478	-0.45434	0.108615	-0.210371	0.313325	0.80916	0.740811	0.70353	1	0.99993
Hipk3	20.3008	-0.739069	0.319108	-0.890467	0.0540374	0.403425	0.0995267	0.429623	0.782335	0.799972
Fgf13	73.8762	-0.229672	-0.268902	0.733515	0.623606	0.565627	0.26812	0.922952	0.89677	0.971911
Kras	33.4902	0.569416	-0.157652	0.310124	0.216728	0.731624	0.63323	0.630434	0.990991	0.99993
Pum1	26.9582	-0.561691	0.898521	-1.13251	0.160562	0.0255205	0.045465	0.57846	0.32539	0.709472
Ubqln1	39.7666	1.02206	-0.148272	1.05371	0.022417	0.738038	0.0935615	0.324495	0.99425	0.792735
Atf6	18.8121	-0.176321	0.573114	0.00767594	0.681364	0.183371	0.98991	0.957488	0.599616	0.99993
Mtor	15.6571	-0.502846	1.40528	-0.431978	0.264612	0.00217027	0.497268	0.661061	0.121759	0.99993
Tpi1	90.2013	-0.538212	0.192545	-0.330327	0.173094	0.625119	0.553305	0.58917	0.934296	0.99993
Fam63b	18.8107	-0.513706	0.260185	-0.373973	0.220175	0.533807	0.526993	0.632859	0.876773	0.99993
Gatsl2	29.2658	-0.596984	0.844873	0.0393566	0.168007	0.0518907	0.948572	0.585742	0.407248	0.99993
Ctsd	74.0245	0.955126	-0.0706825	1.42918	0.0261264	0.868139	0.0181566	0.339698	1	0.576052
Abl2	12.7152	-0.767006	1.3879	-0.736079	0.117165	0.00512872	0.285662	0.533025	0.172936	0.9847
Efhd2	62.2275	0.138048	-0.369894	0.770149	0.768508	0.430863	0.246181	1	0.802021	0.952461
Paqr8	31.032	-0.432039	0.832411	-0.158699	0.278473	0.0377753	0.778002	0.674684	0.368579	0.99993
Slc6a6	23.5427	1.54923	0.0429988	1.4021	0.00286612	0.932558	0.0520752	0.15027	1	0.733956
Jmjd1c	17.2947	0.203999	0.817322	-0.729768	0.604876	0.0394761	0.191058	0.913489	0.372979	0.902016
Amph	43.1124	-0.334214	0.63338	-0.394823	0.383861	0.0999188	0.466695	0.757054	0.500322	0.99993
Pygb	39.3535	0.0885585	-0.330703	0.492027	0.814236	0.380729	0.356129	1	0.765388	0.99993
Chd4	22.2147	-0.520597	0.713867	-0.761878	0.153477	0.0509032	0.139192	0.572784	0.404136	0.845783
Bnip3l	47.2282	0.362592	-0.174328	0.154951	0.399884	0.685405	0.798926	0.770157	0.96976	0.99993
Sobp	27.9656	-0.434497	0.577207	-0.0815843	0.3426	0.208083	0.899556	0.731048	0.63209	0.99993
Cdk17	40.1611	0.0213569	0.046006	0.0228744	0.954934	0.903122	0.965859	1	1	0.99993
Clasp1	19.0083	-0.018233	0.281392	0.114558	0.968629	0.544248	0.861302	1	0.883443	0.99993
Sec31a	35.242	1.19096	-0.620832	1.22599	0.0115788	0.183861	0.0633835	0.25228	0.600682	0.755003
Synpo	27.2794	-0.523087	0.499991	0.102225	0.143741	0.162222	0.839488	0.563162	0.575789	0.99993
Tnfrsf21	39.4256	0.847256	0.204735	0.74541	0.0888117	0.679001	0.287056	0.492287	0.967107	0.985138
Bin1	71.6395	0.324195	-0.774684	1.06202	0.443433	0.0683559	0.0763048	0.80298	0.444423	0.769085
Eif3c	48.8009	-0.372677	0.192246	-0.0412139	0.338968	0.621483	0.940314	0.727376	0.9324	0.99993
Tax1bp1	45.5117	0.435426	0.00181652	0.025745	0.272666	0.996343	0.963348	0.668767	1	0.99993
Rc3h2	17.2028	0.478841	-0.455374	0.237414	0.277388	0.301549	0.70267	0.674257	0.711021	0.99993
Dctn4	39.6019	0.667424	-0.220805	0.451639	0.110963	0.596628	0.443838	0.527543	0.916748	0.99993
Mtch1	74.5188	-0.270052	0.217593	-0.187419	0.480807	0.569933	0.729187	0.828522	0.898018	0.99993
Celf3	59.7105	0.0789772	0.113562	-0.236806	0.852374	0.789066	0.693174	1	1	0.99993
Slc38a2	29.6994	0.0827584	0.800831	0.194534	0.845249	0.0606065	0.745683	1	0.429703	0.99993
Dip2c	17.4496	-0.102705	0.64023	-0.314825	0.788972	0.0966422	0.561929	1	0.495414	0.99993
Cntnap1	25.0072	-0.506662	0.862732	-0.251988	0.279862	0.0670992	0.7033	0.675831	0.442418	0.99993
Scn1a	17.8151	0.307403	0.0769317	0.519406	0.496228	0.864688	0.416119	0.839932	1	0.99993
Rfx7	19.1706	0.788622	-0.388362	0.519988	0.0868466	0.397014	0.422083	0.489058	0.777212	0.99993
Eif4g1	26.2044	0.571399	0.357529	0.408095	0.140297	0.355421	0.455212	0.559967	0.745168	0.99993
Cdk5r1	31.7	-0.440112	1.67389	-0.793667	0.231426	9.05256e-06	0.127099	0.640414	0.00624071	0.823405
Btrc	22.98	0.0512455	-0.233422	0.816609	0.912767	0.617965	0.217792	1	0.930251	0.927611
Dcaf5	24.5719	-0.166931	0.486908	-0.0578041	0.777958	0.411817	0.944944	1	0.790215	0.99993
Fnbp1	33.3398	-0.259128	-0.0782409	-0.263224	0.531495	0.85005	0.652893	0.864059	1	0.99993
Tmcc2	39.7293	-0.791887	1.22901	-0.38568	0.0901884	0.0091279	0.557372	0.493019	0.216007	0.99993
Gpatch8	21.3104	0.0197771	0.673563	-0.67874	0.960673	0.0946689	0.232014	1	0.492635	0.936343
Chd9	12.7677	0.0829998	0.00971628	-0.147511	0.827001	0.97959	0.783551	1	1	0.99993
2018-09-07	60.4771	0.976183	-0.726364	0.661258	0.0138138	0.0658846	0.234267	0.264835	0.440563	0.937374
Arpc4	69.2472	-0.149619	0.464559	-0.146798	0.694041	0.222913	0.784895	0.964924	0.647703	0.99993
Sema6d	23.1988	0.618605	0.370977	0.891662	0.162147	0.400874	0.153545	0.580064	0.780703	0.865678
Pcp4	238.214	0.452451	-0.0782905	0.147891	0.403055	0.884744	0.84644	0.773236	1	0.99993
Mapre3	74.2363	0.0903792	-0.237065	0.529778	0.827096	0.566881	0.365526	1	0.896995	0.99993
Ccny	38.3193	-0.271167	-1.09897	0.805455	0.585854	0.0289195	0.252768	0.902355	0.335838	0.960554
Palm	52.3618	-0.265754	0.870974	0.590291	0.544569	0.0486073	0.341504	0.873047	0.398393	0.99993
Acot7	94.9479	-0.580826	0.20625	-0.500466	0.151254	0.60927	0.380571	0.57099	0.924386	0.99993
Sod1	227.004	0.32678	-0.562517	0.477549	0.387861	0.137975	0.371855	0.758887	0.552014	0.99993
Tug1	22.6818	0.493918	-0.515847	0.261743	0.23651	0.21647	0.656537	0.64086	0.640659	0.99993
Scrt1	33.9823	-0.197946	0.760488	0.256175	0.665767	0.0988495	0.692607	0.948384	0.498662	0.99993
Ik	71.5867	0.928331	-0.613673	0.872965	0.0761294	0.23886	0.235137	0.474403	0.662767	0.937993
Gtf3c1	18.9649	-0.133232	0.911844	-0.169196	0.730136	0.0192254	0.756789	0.985244	0.288307	0.99993
Actr1a	52.7425	-0.226347	0.102997	-0.237375	0.574191	0.798122	0.676772	0.894522	1	0.99993
Ptn	70.6264	0.342121	0.0609251	0.614689	0.372843	0.873794	0.257464	0.754698	1	0.963459
Hcn1	17.9527	0.0460304	0.0590594	0.417038	0.915033	0.891128	0.494461	1	1	0.99993
Map4k4	24.2955	-0.517175	0.358257	-0.116473	0.225846	0.400842	0.846672	0.638369	0.780703	0.99993
9430020K01Rik	19.811	-0.630147	0.952763	-0.399494	0.108312	0.015715	0.470163	0.523458	0.264596	0.99993
Aatk	25.2406	-0.331304	1.02919	-0.239678	0.473811	0.0275149	0.713855	0.823052	0.329537	0.99993
Akr1a1	101.269	-0.00564006	0.315588	-0.29089	0.989044	0.442801	0.616567	1	0.810334	0.99993
Slc6a11	33.2158	-0.656061	0.697078	0.280499	0.219792	0.192573	0.70956	0.632196	0.61272	0.99993
Fbxo11	37.4906	0.692098	-0.593995	0.46265	0.0661715	0.114435	0.382997	0.461185	0.520329	0.99993
Synrg	20.6495	0.459039	-0.194255	0.449705	0.32497	0.67653	0.494605	0.715199	0.966096	0.99993
Rtn4rl1	40.4408	-0.233186	0.472891	0.628118	0.583913	0.267578	0.297191	0.901153	0.681494	0.993762
Tmem131	20.9233	0.219557	0.250983	0.244354	0.560947	0.506453	0.647166	0.885219	0.857535	0.99993
Unc5a	32.4886	-0.420156	0.985415	-0.330152	0.391319	0.0460866	0.633421	0.762718	0.390997	0.99993
Rpl3	103.014	-0.289356	0.557563	-0.418169	0.444466	0.141605	0.434403	0.803716	0.556269	0.99993
Kansl1	25.8932	-0.425417	0.188028	-0.470572	0.279276	0.632008	0.396763	0.675437	0.938995	0.99993
Arhgef4	48.6184	-0.469405	0.725	-0.218542	0.259926	0.0828339	0.710211	0.657325	0.472871	0.99993
Gucy1a2	10.8915	0.941256	-0.765011	0.661124	0.0364594	0.0882202	0.295048	0.376987	0.480375	0.993578
Camsap1	16.8112	-0.368265	0.550286	-0.463614	0.336109	0.151377	0.391492	0.724877	0.564719	0.99993
Usp11	40.5802	0.218785	-0.204336	0.403265	0.594677	0.619246	0.487936	0.906906	0.930866	0.99993
Epha7	19.9578	0.826531	-0.0419437	0.587673	0.0374575	0.915378	0.292666	0.378221	1	0.990099
Clec16a	20.2942	-0.285856	1.38494	-0.179739	0.579739	0.00840283	0.805442	0.898748	0.209724	0.99993
Otud7b	17.6675	-0.468088	0.496419	-0.844208	0.197985	0.172354	0.100496	0.613531	0.584595	0.799972
Adrbk1	37.2817	-1.28087	2.02196	-1.58786	0.00177216	1.38795e-06	0.00568732	0.128627	0.00351755	0.421414
Klf12	26.0534	-0.167305	-0.257542	-0.0198826	0.722336	0.584502	0.976167	0.980545	0.909346	0.99993
Zbtb4	17.3046	-0.778466	0.771257	-0.814196	0.0707403	0.0733789	0.179533	0.464802	0.455093	0.893128
Trim33	16.722	0.21219	-0.16187	-0.109765	0.636584	0.718491	0.862712	0.931092	0.986138	0.99993
Tmem106b	24.1947	0.378013	-0.829859	0.73657	0.294975	0.0221868	0.148837	0.688524	0.306925	0.860394
Kdm7a	15.0787	0.231852	-0.396803	0.294102	0.581475	0.345972	0.620816	0.899819	0.742059	0.99993
9330159F19Rik	25.7104	0.287072	-0.0917539	0.0447808	0.605951	0.868953	0.954583	0.913766	1	0.99993
Fmnl1	32.5041	-0.26758	1.77804	-0.465268	0.567366	0.000223787	0.482065	0.889824	0.0460196	0.99993
Zfp462	12.945	0.257043	-0.0823342	0.338181	0.498649	0.82835	0.528853	0.840909	1	0.99993
Slc8a2	29.7967	0.465508	1.09139	0.243677	0.304255	0.0170892	0.703282	0.695538	0.273202	0.99993
Fam126b	17.0286	0.509099	-0.930127	0.322255	0.223213	0.0269337	0.58459	0.636842	0.328697	0.99993
Gatm	60.9429	-0.353481	0.525159	-0.575123	0.478808	0.293478	0.414991	0.826946	0.704289	0.99993
Nrxn2	21.0771	-0.265776	0.819024	0.326461	0.534728	0.0572556	0.589686	0.866429	0.419961	0.99993
D630045J12Rik	11.7366	0.259141	0.763633	0.126415	0.523733	0.0616915	0.825859	0.858749	0.430781	0.99993
Ywhaq	66.5639	-0.213858	0.0991251	0.016824	0.631606	0.824072	0.97871	0.928398	1	0.99993
Per1	27.7693	-0.419765	1.14048	-0.307219	0.314619	0.00689957	0.602354	0.704605	0.192494	0.99993
Rb1cc1	19.4624	-0.684909	0.359744	-0.802056	0.203236	0.502502	0.290576	0.618036	0.854568	0.987947
Selt	39.6828	-0.814379	0.296039	-0.771595	0.0595586	0.490933	0.204533	0.443542	0.847261	0.913155
Socs5	30.8934	1.12313	0.110871	1.32098	0.0236663	0.821204	0.0578979	0.326463	1	0.749332
Zc3h13	22.0125	-0.400638	0.149089	0.235082	0.324737	0.713644	0.682409	0.715116	0.98421	0.99993
Rpsa	66.1539	-0.713021	1.75371	-0.863423	0.060859	6.80459e-06	0.107574	0.446262	0.00541468	0.808905
Cnr1	24.1802	0.271068	-0.462968	0.325559	0.480374	0.228747	0.548668	0.828243	0.65456	0.99993
Arl8a	80.0779	-0.118048	0.194986	0.0885015	0.764836	0.62136	0.873984	1	0.9324	0.99993
Otub1	79.2509	0.00287582	0.396978	0.171189	0.99474	0.363671	0.781445	1	0.749927	0.99993
Srpk2	21.8739	-0.805028	0.360634	-1.11554	0.0486338	0.374603	0.0525336	0.41535	0.759876	0.735632
Slc1a1	32.6252	-0.333777	1.16546	-0.186628	0.547822	0.0381723	0.812025	0.875578	0.368732	0.99993
Sgtb	53.9028	-0.677122	0.376584	-1.22734	0.113083	0.376701	0.0420763	0.529865	0.76139	0.693706
Hectd1	15.5041	0.182908	-0.173981	0.397872	0.643026	0.659341	0.475896	0.933547	0.955444	0.99993
Tnk2	28.6921	-1.11404	1.34107	-0.620019	0.00462555	0.0006969	0.259987	0.176532	0.0732497	0.96654
Arih1	22.0631	0.100071	-0.45031	0.147518	0.802702	0.261767	0.794462	1	0.676233	0.99993
Ankrd52	18.7822	-0.916044	1.43848	-0.718709	0.0554587	0.00295471	0.284791	0.432285	0.14046	0.9847
Stk25	41.46	-0.685649	0.328471	-0.456538	0.0955275	0.422867	0.430637	0.501819	0.797374	0.99993
Rnf44	33.0034	-0.465353	0.834035	-0.527595	0.295893	0.0622787	0.401412	0.689024	0.431972	0.99993
Wnk3	14.0242	0.0387509	-0.590181	0.282086	0.923203	0.143374	0.619707	1	0.558366	0.99993
Serinc3	35.2268	-0.339602	0.467765	-0.107249	0.372072	0.21944	0.84185	0.754294	0.644239	0.99993
Zkscan1	16.8646	0.980556	-0.0358424	0.836745	0.0309034	0.936548	0.189407	0.359149	1	0.902016
Senp6	28.4983	0.250414	-0.404374	0.40187	0.541724	0.324931	0.488463	0.872306	0.730776	0.99993
Inpp5f	29.3383	0.707434	-0.357204	0.901613	0.0877836	0.387024	0.122782	0.49057	0.769829	0.821023
Wsb2	54.0282	-1.15777	0.957315	-0.921186	0.0041897	0.0174414	0.103431	0.169646	0.275183	0.801457
Clic4	34.4014	-0.498437	0.695787	-0.970728	0.294907	0.144685	0.149133	0.688524	0.559695	0.860664
Arpp19	36.7492	0.0237323	-0.450202	0.0798163	0.963713	0.389056	0.913831	1	0.771035	0.99993
Agpat1	56.6943	-0.838892	1.21672	-0.568709	0.0544653	0.00563782	0.353805	0.430779	0.179449	0.99993
Dyrk1a	21.128	-0.321913	0.934322	-0.423299	0.455213	0.0315116	0.487298	0.809056	0.346401	0.99993
Tub	22.947	0.0562159	-0.405438	0.18516	0.904201	0.386131	0.779215	1	0.769319	0.99993
Tlk1	34.2874	0.216127	-0.100514	0.335428	0.599615	0.807075	0.564439	0.909977	1	0.99993
Atp6v1d	98.7482	0.472786	-0.297863	0.404453	0.304677	0.517325	0.533861	0.69598	0.864585	0.99993
Nlk	30.0405	0.00134204	0.243772	0.0188589	0.99794	0.639268	0.979529	1	0.943137	0.99993
Stx1b	92.3643	-0.616192	-0.418969	-0.306814	0.141647	0.316536	0.603454	0.560992	0.722751	0.99993
Pcdh19	13.1878	0.0614727	0.0738566	0.277275	0.880455	0.856632	0.631512	1	1	0.99993
Ranbp2	13.7833	-0.205078	0.594686	-0.391127	0.642584	0.179802	0.531409	0.933403	0.59423	0.99993
Mlf2	88.3058	-0.402767	0.338966	-0.38613	0.288308	0.371319	0.471069	0.682801	0.757607	0.99993
Ulk2	23.0568	0.43561	0.220022	0.449444	0.297397	0.598262	0.446513	0.689681	0.917274	0.99993
Man1a2	16.4985	0.284647	0.470448	0.363368	0.485448	0.249774	0.528778	0.831765	0.672457	0.99993
Lyst	11.0321	-0.113083	0.882771	-0.704257	0.776529	0.0279259	0.211878	1	0.332053	0.920627
Cacna1c	9.51439	0.586777	0.273075	0.45142	0.213729	0.561906	0.497579	0.627146	0.894494	0.99993
Phlpp1	22.319	0.224277	0.187052	0.0268135	0.570349	0.635999	0.961714	0.892182	0.941676	0.99993
Kcnip3	48.6362	-0.775035	0.337708	-0.0750317	0.0586262	0.407685	0.896411	0.440105	0.786366	0.99993
Atp6v0e2	69.7533	0.579335	0.67416	0.614311	0.224063	0.157774	0.360943	0.637435	0.570329	0.99993
Brinp1	37.9515	0.327094	0.294867	0.531109	0.421209	0.468443	0.355637	0.785586	0.828942	0.99993
Nacc2	19.7292	-0.389851	0.111595	0.336132	0.387136	0.80421	0.597565	0.758434	1	0.99993
Igf1r	10.9109	0.577375	-0.0984186	1.49684	0.191055	0.823114	0.0167945	0.607154	1	0.564919
Wfs1	37.1041	-0.447445	0.47036	-0.261912	0.41155	0.388137	0.733487	0.778872	0.770694	0.99993
Fbxo21	33.9913	-0.568813	0.535645	-0.488682	0.185006	0.211816	0.419485	0.60127	0.636477	0.99993
Hnrnph1	62.491	0.556718	-0.590198	0.923221	0.165407	0.141594	0.103434	0.584365	0.556269	0.801457
Ipo9	20.012	0.0903461	1.00121	0.0215473	0.849927	0.0379088	0.974551	1	0.368579	0.99993
Srrm4	16.6748	0.0374005	0.911514	0.32871	0.941912	0.0782287	0.650809	1	0.465153	0.99993
Nars	53.1107	0.641136	-0.876172	0.9922	0.0999172	0.0250467	0.0712408	0.509626	0.323978	0.764376
Med14	19.4216	0.5694	-0.208391	0.342785	0.167026	0.612136	0.55517	0.584883	0.925764	0.99993
Prune2	10.5443	-0.253161	0.787381	-0.179259	0.577069	0.0845905	0.779992	0.896715	0.476255	0.99993
Pebp1	108.553	-0.527385	0.60629	-0.23507	0.149551	0.097915	0.648878	0.568391	0.49732	0.99993
Csdc2	52.5771	-0.687871	0.609529	-0.0935711	0.192676	0.247903	0.89984	0.608621	0.6719	0.99993
Jph3	32.6743	-0.311382	0.494633	0.0425967	0.395507	0.177823	0.934436	0.76696	0.592053	0.99993
Sorl1	18.8223	0.0968593	0.329675	0.0379733	0.824282	0.450348	0.950916	1	0.816795	0.99993
Ubxn7	12.9251	-0.184109	0.422465	-0.425107	0.724869	0.420023	0.565571	0.982114	0.795907	0.99993
Csnk1a1	69.7723	1.0331	-1.08304	0.76315	0.00869218	0.00599866	0.166469	0.226277	0.183326	0.878773
Hapln4	34.3747	-0.444563	1.0755	-0.0370766	0.334086	0.0206382	0.954515	0.723546	0.297417	0.99993
Lrrn2	37.0319	0.371459	0.879005	0.195616	0.396338	0.0461882	0.751896	0.767428	0.390997	0.99993
Fam222b	32.5868	-0.966972	0.733054	-0.914749	0.0809077	0.184077	0.239664	0.481552	0.601066	0.94533
Rlim	18.3111	0.356913	-0.15694	0.0658255	0.369608	0.692954	0.906721	0.754294	0.973551	0.99993
Fosl2	22.0306	-0.216098	0.175286	0.407746	0.638739	0.703321	0.531075	0.931861	0.979717	0.99993
Rab11fip3	37.3688	-0.11949	1.05198	0.124126	0.767161	0.00993499	0.827869	1	0.219337	0.99993
Zfp706	30.7725	-0.467113	0.189817	-0.590852	0.230935	0.625764	0.283259	0.640414	0.934916	0.984466
Med15	42.3157	0.556134	0.452585	0.631238	0.28217	0.381102	0.38713	0.677389	0.765499	0.99993
Ssh2	13.8051	-0.521508	0.519372	-0.253786	0.223357	0.225295	0.674467	0.636895	0.649381	0.99993
Klhl34	46.4142	0.45751	0.594868	0.786684	0.276344	0.157724	0.185538	0.673006	0.570329	0.89946
Zeb1	24.8936	-0.749286	-0.249937	-0.771684	0.0821535	0.559981	0.203563	0.483267	0.893996	0.911821
Rmnd5a	22.3585	-0.197969	-0.407184	0.0305228	0.609527	0.294011	0.955567	0.9155	0.704825	0.99993
Tmem229a	26.9775	0.122682	0.136302	0.205512	0.779628	0.755944	0.740302	1	1	0.99993
Bdp1	13.2371	-0.299844	0.392217	0.145862	0.605445	0.499505	0.858848	0.913641	0.852999	0.99993
Zfand2a	41.6582	0.013727	0.446814	0.33886	0.978061	0.371741	0.63133	1	0.757655	0.99993
Gnaz	52.9419	0.660041	-0.112502	1.49807	0.233668	0.838493	0.0562707	0.640414	1	0.748421
Ubn2	9.47378	0.00464035	-0.391597	-0.221822	0.992572	0.432766	0.752984	1	0.803132	0.99993
Dact3	39.8036	-1.10415	1.67328	-0.568658	0.0059253	3.97486e-05	0.311272	0.197425	0.0148094	0.998346
Acox1	32.9424	-0.0598953	-0.31413	0.547666	0.899527	0.508233	0.414592	1	0.858552	0.99993
2018-09-08	26.6899	-1.21032	0.819677	-0.580195	0.0095887	0.0771201	0.373635	0.236005	0.463524	0.99993
Chl1	17.3734	0.522316	-0.475862	0.4872	0.219767	0.26339	0.41721	0.632196	0.677132	0.99993
Dixdc1	24.0756	0.253731	-0.111164	0.0816135	0.548249	0.792438	0.891299	0.875873	1	0.99993
Adnp	27.1988	0.538046	-0.0950535	0.221506	0.202328	0.82135	0.709741	0.616363	1	0.99993
Gpd1l	28.34	-0.304672	0.573804	-0.150797	0.530836	0.239018	0.826249	0.863693	0.662837	0.99993
Set	49.8081	-0.45997	0.0016715	-0.355904	0.301326	0.996997	0.570988	0.693346	1	0.99993
Wasf3	49.6484	-0.414352	0.2343	-0.235052	0.417716	0.6464	0.74474	0.783222	0.94807	0.99993
B230219D22Rik	29.2531	-0.87654	0.27461	-0.966519	0.0364941	0.50941	0.101127	0.376987	0.859595	0.799972
Asap1	20.1607	0.26391	0.638364	0.33087	0.55334	0.153136	0.599157	0.880593	0.565972	0.99993
Crmp1	40.2385	0.201908	0.076619	0.594623	0.679452	0.875371	0.389754	0.956875	1	0.99993
Gjc3	36.955	-0.0648289	0.684149	-0.436742	0.900153	0.187582	0.550238	1	0.606532	0.99993
Scg3	61.2332	0.828453	-0.677388	1.25604	0.0336388	0.0817519	0.0223446	0.368423	0.471618	0.610419
Sbf1	20.1477	-0.236597	0.661703	0.343676	0.564705	0.108691	0.554186	0.888066	0.511247	0.99993
Whsc1l1	36.374	-0.02292	-0.376641	0.289512	0.955578	0.360647	0.618813	1	0.746586	0.99993
Arl6ip1	62.0115	-0.324256	-0.15904	0.382548	0.412053	0.687178	0.493461	0.779069	0.970686	0.99993
Homer1	64.1395	-0.470154	-0.547328	0.0438525	0.257151	0.187327	0.940287	0.655057	0.606162	0.99993
Hnrnpk	67.8899	-0.0804516	-0.357411	-0.0550596	0.830751	0.342881	0.917587	1	0.741826	0.99993
Cadm1	29.2892	-0.713518	0.378889	-0.184384	0.0536865	0.303831	0.723145	0.429623	0.713067	0.99993
Arhgap20	20.9901	-0.0632401	-0.0131473	-0.17865	0.866749	0.972174	0.737465	1	1	0.99993
Zfp532	22.2931	-0.866681	0.919354	-0.81896	0.0326541	0.0235858	0.151181	0.365079	0.315547	0.864509
Ccng1	40.2479	0.295961	-0.161953	-0.0274432	0.557536	0.748126	0.969295	0.882666	1	0.99993
Fam117b	24.4118	-0.0312464	-0.417614	0.399604	0.941975	0.331434	0.510481	1	0.738363	0.99993
Arfgef1	19.0144	0.709252	-0.590577	0.493512	0.0693701	0.12997	0.369334	0.463325	0.542916	0.99993
Runx1t1	18.7162	0.818557	-0.940546	0.853679	0.0366498	0.0165724	0.121362	0.377037	0.269847	0.821023
Sfxn5	34.5824	0.174363	0.616453	0.370287	0.7269	0.218619	0.600027	0.983276	0.643275	0.99993
Mmd	47.059	0.173583	-0.0392189	0.47058	0.698829	0.930328	0.458388	0.967947	1	0.99993
Pdzd2	9.18257	0.135222	1.02956	0.0598288	0.792628	0.047621	0.934456	1	0.395287	0.99993
Rpl18a	100.916	-0.891598	0.17439	-0.447141	0.036982	0.680976	0.456153	0.377499	0.96726	0.99993
Bex2	150.664	0.286239	-0.538305	0.64158	0.543011	0.253625	0.335035	0.872592	0.675073	0.99993
Sst	205.218	-0.287294	0.418071	0.571969	0.499145	0.325873	0.341491	0.841166	0.731796	0.99993
Ftl1	131.555	-0.548807	0.265119	-0.390973	0.192606	0.528132	0.510482	0.608621	0.873474	0.99993
Smc3	28.3207	0.447844	-0.351611	0.236538	0.250234	0.366371	0.666963	0.649647	0.753317	0.99993
Rian	36.6073	-1.241	1.11317	-1.90719	0.00977424	0.020126	0.00473604	0.2382	0.293913	0.399781
Glg1	32.2209	0.521734	-0.138336	1.46183	0.285158	0.776361	0.0346908	0.680237	1	0.669282
Pom121	20.686	0.289862	0.677239	0.545102	0.569717	0.185863	0.449739	0.891421	0.603956	0.99993
Elavl1	20.991	-0.0108866	0.0334003	0.0312298	0.979974	0.938621	0.959389	1	1	0.99993
8430419L09Rik	30.5356	-0.379975	0.108289	0.546408	0.384596	0.804044	0.37635	0.757054	1	0.99993
Apbb1	45.7852	-0.148766	0.505135	0.173407	0.753127	0.286737	0.795441	0.9965	0.69869	0.99993
Inf2	27.3847	-0.0270907	0.543391	0.0741769	0.944402	0.163215	0.892609	1	0.575933	0.99993
Usp24	12.2021	0.869097	0.613981	0.173991	0.103366	0.248335	0.81637	0.514508	0.6719	0.99993
Strn	33.1371	-0.612914	0.776974	-1.01783	0.209303	0.112325	0.139966	0.623785	0.51723	0.847095
Lrrc8a	28.5495	-0.298937	0.744827	0.687439	0.50828	0.100926	0.28236	0.848451	0.502553	0.984466
Ddah1	35.2584	-0.334114	-0.187089	0.148871	0.417308	0.649412	0.798063	0.782698	0.949706	0.99993
Ice1	15.7471	0.532151	0.336274	1.47533	0.253696	0.470115	0.0256636	0.65347	0.830105	0.623766
Kat6b	18.1058	-0.107411	0.364081	-0.294324	0.800624	0.392639	0.624642	1	0.773607	0.99993
Atf7ip	30.0006	0.163391	-0.0986324	-0.263594	0.734564	0.837809	0.698843	0.987417	1	0.99993
Ube2ql1	45.9175	-0.152008	0.304599	0.171354	0.743298	0.512011	0.794036	0.991798	0.861447	0.99993
Dusp8	24.4899	-0.819979	1.27706	-0.42726	0.0399817	0.00152977	0.446611	0.389227	0.103413	0.99993
Satb1	21.6442	0.0594321	-0.268595	0.133936	0.883154	0.506835	0.814789	1	0.857865	0.99993
Cacna2d1	18.3887	1.32435	-0.780634	1.09432	0.00205487	0.0663502	0.067768	0.135282	0.441758	0.761701
Iqsec2	18.2047	-0.474486	1.48705	-0.406343	0.27022	0.000700399	0.503792	0.666604	0.0732497	0.99993
Cyb5b	30.3972	-0.828526	-0.0803261	-0.526839	0.0389339	0.840237	0.350154	0.38538	1	0.99993
Nrip3	33.6854	0.397393	-0.235246	0.0259427	0.332544	0.565884	0.964254	0.722142	0.89677	0.99993
Fat1	8.46824	0.544857	0.288116	1.29779	0.380815	0.6424	0.140456	0.757054	0.945189	0.847095
Ppia	179.062	0.569814	-0.402043	0.211214	0.12475	0.278063	0.686393	0.544001	0.688682	0.99993
Rims1	57.7224	-0.283752	0.552033	-0.302183	0.469259	0.160171	0.585597	0.81972	0.572549	0.99993
Gdi2	49.6604	1.01762	-0.866704	0.961464	0.0106288	0.0291523	0.085289	0.244999	0.335986	0.782194
Gpbp1	37.8194	-0.394892	0.00759874	-0.819978	0.367865	0.986153	0.186067	0.7532	1	0.899887
C77370	11.3592	-0.99312	0.490473	-0.755531	0.0683835	0.364584	0.322917	0.463325	0.750913	0.99993
Desi1	46.1979	1.00386	-0.586966	1.10602	0.0216206	0.176558	0.0715417	0.320817	0.590957	0.764376
Gak	27.0976	0.736845	-0.487027	1.48903	0.116921	0.298678	0.0250806	0.532626	0.709008	0.623766
Actr10	32.1552	0.586799	-0.0449333	0.394916	0.179462	0.917871	0.521651	0.596786	1	0.99993
Nol6	27.4484	0.0651149	0.197722	0.384117	0.880537	0.648296	0.530877	1	0.94896	0.99993
Ap3d1	25.8896	-0.888751	0.69013	-0.817767	0.0243744	0.0795419	0.140609	0.328914	0.466894	0.847095
Ccdc47	37.625	0.014672	0.383257	0.148184	0.971363	0.349201	0.797691	1	0.744498	0.99993
Osbpl1a	44.1469	0.48084	-0.856945	0.918765	0.210908	0.0264902	0.0907766	0.62536	0.327098	0.787391
Med1	45.4669	0.187419	-0.0996216	0.273566	0.632689	0.799431	0.621702	0.92917	1	0.99993
Slc25a51	29.5234	-0.695473	-0.368793	-0.0808628	0.0951767	0.374438	0.890324	0.501562	0.759752	0.99993
Aes	80.6891	-0.361786	0.572182	0.0497099	0.423412	0.206428	0.937925	0.787447	0.629498	0.99993
Phyhipl	44.7077	0.498111	-0.640182	0.732437	0.218657	0.114474	0.200261	0.6321	0.520329	0.908848
Cacna1b	12.809	-0.719219	0.730986	-0.853359	0.103674	0.0982323	0.170779	0.515064	0.497414	0.883993
Dusp7	36.8861	-0.274953	0.489183	0.454911	0.494861	0.2254	0.424524	0.839136	0.649381	0.99993
Crk	21.3497	0.110718	-0.00537502	-0.0291063	0.772769	0.988816	0.957181	1	1	0.99993
Napg	36.564	-0.0887203	0.156491	-0.227473	0.837202	0.717104	0.7095	1	0.985623	0.99993
Picalm	32.808	0.50261	-0.706105	0.60588	0.208017	0.0776415	0.282249	0.622791	0.464028	0.984466
Ssr1	13.5839	0.554569	-0.562728	0.934103	0.194411	0.187995	0.121817	0.609814	0.607311	0.821023
Myo18a	15.0364	-0.411033	1.35474	-0.318279	0.310189	0.0010004	0.578098	0.701047	0.0863644	0.99993
Gspt1	19.4007	-0.0635058	0.153103	-0.459313	0.882842	0.722457	0.451206	1	0.987484	0.99993
Gdap1	33.911	0.0135804	-0.277075	0.0170948	0.973306	0.495102	0.976233	1	0.849236	0.99993
Setd2	14.4824	-0.925925	0.772447	-0.936037	0.034017	0.0762464	0.12733	0.368753	0.461157	0.823752
Cask	15.1805	-0.416795	0.528926	-0.624297	0.325374	0.212541	0.297212	0.715583	0.637276	0.993762
Kpna6	21.5578	0.06412	0.0776625	0.681377	0.880941	0.856064	0.260957	1	1	0.96708
Nudt4	40.7454	-0.095733	-0.124475	-0.00165623	0.843747	0.797744	0.998075	1	1	0.99993
Gcc2	21.5267	0.464439	-0.985007	0.413041	0.278127	0.0223907	0.494277	0.674684	0.30858	0.99993
Cntnap2	18.2642	0.530023	-0.0862144	0.952798	0.218811	0.841071	0.11784	0.6321	1	0.820479
Cryab	114.963	0.121067	-0.222265	0.428303	0.761241	0.577104	0.447268	0.999614	0.903639	0.99993
Tmem30a	35.5588	1.05851	-0.676898	0.700268	0.00608151	0.0775637	0.194877	0.198402	0.464028	0.906584
Plekha6	18.2601	0.295655	-0.255063	0.650481	0.555826	0.611269	0.359504	0.882317	0.925271	0.99993
Mat2a	47.3459	0.489126	-0.850494	0.578395	0.290294	0.0672257	0.375694	0.684573	0.442418	0.99993
Ubr2	16.156	0.455957	0.424952	0.469169	0.378714	0.411984	0.521272	0.75652	0.790215	0.99993
Zfhx3	7.68963	0.410348	0.785151	-0.0120107	0.574688	0.285156	0.990711	0.894839	0.697001	0.99993
Sorbs2	19.4019	-0.0545912	0.298889	-0.0975626	0.905281	0.515152	0.88047	1	0.863336	0.99993
Apc2	12.6618	-0.0568457	0.67348	0.614196	0.890005	0.102956	0.2913	1	0.505078	0.98894
Gna11	35.2368	-0.631466	1.12198	-0.751621	0.161629	0.0136752	0.237709	0.579801	0.249038	0.942268
Zhx1	27.0575	0.47565	-1.42874	0.923764	0.254381	0.000761782	0.117254	0.653927	0.0758691	0.820479
Neo1	17.0573	-0.346962	0.198519	0.183565	0.386574	0.620043	0.745734	0.758434	0.931666	0.99993
Gda	23.6411	-0.545727	-0.0520323	-0.516679	0.178836	0.897697	0.366918	0.596738	1	0.99993
Hk1	29.0306	-0.179174	0.0603687	0.135409	0.657603	0.881263	0.81271	0.943069	1	0.99993
Chd6	12.1731	0.381388	-0.0340132	0.210435	0.346011	0.932943	0.71273	0.734651	1	0.99993
Atxn10	49.9493	0.0439555	0.164322	0.0168186	0.917032	0.697072	0.977514	1	0.97589	0.99993
Lhx2	54.2389	-0.965436	0.497346	-0.331798	0.0744263	0.354851	0.66185	0.470194	0.745168	0.99993
Luc7l2	27.3635	0.32951	-1.02348	0.489211	0.484444	0.0313718	0.462555	0.831033	0.346401	0.99993
Plk2	42.3359	0.358482	0.15101	0.390433	0.364332	0.702152	0.484409	0.750057	0.979521	0.99993
Zfp207	55.5823	0.650601	-0.214292	0.261542	0.0835864	0.567435	0.62136	0.486422	0.897009	0.99993
Pfkm	43.8164	-0.0120009	0.148159	-0.0530454	0.975561	0.705378	0.923714	1	0.981027	0.99993
Ctdsp2	25.4961	0.0862653	0.446652	0.223368	0.851834	0.334536	0.732405	1	0.740269	0.99993
Cox8a	223.499	0.264103	-0.10604	0.647908	0.525448	0.798676	0.270837	0.86018	1	0.973437
Ak5	36.7473	-0.000237616	0.743873	-0.284917	0.999615	0.132802	0.682305	1	0.546312	0.99993
Slc9a1	25.7189	1.11791	0.104374	1.97067	0.0284723	0.836056	0.00619347	0.347636	1	0.427747
Tspan13	65.4302	0.338355	-0.213496	0.408197	0.53509	0.695348	0.596431	0.866732	0.974772	0.99993
Drosha	26.0773	-0.350769	0.369547	0.509313	0.472775	0.449493	0.460823	0.822177	0.816158	0.99993
Rap1gap2	19.3121	-0.906464	-0.108267	-0.132453	0.0567468	0.818535	0.84268	0.43577	1	0.99993
Setd1b	12.4899	-1.22182	1.66099	-0.633553	0.00819111	0.000381684	0.326071	0.223601	0.0582131	0.99993
Rps15a	23.6117	-0.036315	0.199578	0.280704	0.933955	0.648968	0.650656	1	0.949509	0.99993
Lin7c	32.2975	0.440296	-0.846037	0.178148	0.288773	0.0425395	0.76096	0.683098	0.381353	0.99993
Zswim8	19.7208	-0.469756	0.77484	-0.58362	0.313764	0.0978953	0.375578	0.703747	0.49732	0.99993
Ogt	23.0604	0.0640545	-0.132693	-0.119815	0.88925	0.77303	0.853847	1	1	0.99993
Nr4a2	36.4758	-0.477893	0.542304	0.430478	0.405174	0.345197	0.59534	0.774292	0.741826	0.99993
Rprd2	13.4179	0.469915	0.435111	0.0516038	0.256287	0.293276	0.929618	0.65435	0.704136	0.99993
Mlec	18.7433	-0.521966	0.979886	0.0755172	0.304673	0.0556454	0.916146	0.69598	0.414248	0.99993
Add3	28.6024	0.944449	-0.642112	1.02486	0.0140513	0.0935184	0.057886	0.267716	0.490293	0.749332
Zzz3	16.6214	-0.320209	-0.537903	0.129667	0.465483	0.220937	0.834262	0.817739	0.645643	0.99993
Sos1	14.0014	0.448147	-0.0422271	0.186346	0.276902	0.918258	0.748708	0.673393	1	0.99993
Fam155a	38.8159	0.0797705	0.287333	0.208954	0.868664	0.551797	0.759413	1	0.88818	0.99993
Tsc2	18.3557	0.013439	0.706802	0.191706	0.981044	0.213775	0.810627	1	0.637693	0.99993
Myo6	15.9936	-0.321476	0.319887	-0.793499	0.440824	0.443127	0.178696	0.801427	0.810459	0.892602
Bmyc	144.19	-0.91923	0.469637	-1.0156	0.0693158	0.350456	0.153508	0.463325	0.745114	0.865678
Pdzd8	17.015	0.38263	0.452741	0.462646	0.431227	0.352102	0.500639	0.793875	0.745168	0.99993
Ano3	20.8628	0.55152	-0.65912	0.748978	0.178025	0.10794	0.19504	0.595737	0.510653	0.90661
Itfg1	37.1627	1.46625	-0.830151	1.42277	0.000445378	0.0439179	0.0143749	0.0768991	0.38636	0.538235
Lancl2	33.6206	-0.455875	0.439897	-0.546496	0.3872	0.404006	0.46297	0.758434	0.782944	0.99993
Phf21a	19.9012	0.132477	-0.642125	1.11003	0.832897	0.308329	0.212561	1	0.714851	0.920627
Smarcd1	36.2981	-0.846497	1.1414	-0.435108	0.0483416	0.00812556	0.470257	0.413973	0.205925	0.99993
Mmp17	32.4674	0.0715766	0.788377	0.203469	0.879228	0.096326	0.760106	1	0.495414	0.99993
Pcmtd1	24.3737	0.121504	-0.356785	0.0944329	0.797668	0.452072	0.88792	1	0.818056	0.99993
Casc4	30.4789	-1.07665	0.446454	-0.843125	0.0279204	0.357454	0.219061	0.34641	0.745168	0.928029
Pdxp	58.7018	-0.384253	0.609254	-0.128147	0.383966	0.16846	0.83713	0.757054	0.581114	0.99993
Wdtc1	25.4247	-1.22041	1.61878	-0.93927	0.00717608	0.00041776	0.138757	0.213177	0.0594711	0.845783
Tmem65	35.1186	-0.197258	0.0337212	-0.086843	0.715402	0.950282	0.909591	0.97733	1	0.99993
Dock10	17.2615	0.401747	-0.286306	0.251703	0.321669	0.479741	0.660102	0.71239	0.838287	0.99993
Bri3bp	16.6276	-1.27581	0.68335	-1.01386	0.00846143	0.15382	0.13384	0.225087	0.566953	0.83287
Gpd1	39.9906	-0.811579	1.22467	-0.635177	0.0396656	0.00207888	0.252498	0.388293	0.120173	0.960155
Stac2	38.6613	-0.258708	0.597598	0.561843	0.534328	0.152419	0.340141	0.866112	0.56489	0.99993
Psmd1	39.6787	0.0242861	-0.808518	0.410792	0.962532	0.120157	0.574277	1	0.529866	0.99993
Ube2r2	37.5145	-0.0756781	0.390214	-0.214871	0.869215	0.396645	0.74098	1	0.776821	0.99993
Snap47	65.1242	-0.0766302	0.00744598	0.15592	0.856552	0.985986	0.794792	1	1	0.99993
Nr2c2	16.2423	0.679274	-0.0463609	0.524778	0.139231	0.919271	0.4174	0.558448	1	0.99993
Ociad2	55.5079	-0.313485	-0.230715	0.274512	0.429609	0.560806	0.624461	0.79324	0.89405	0.99993
Srebf2	24.8207	-0.879025	0.991031	-0.36576	0.0401433	0.0209546	0.543174	0.390006	0.299619	0.99993
Ap2m1	56.5346	-0.439693	0.719919	-0.150437	0.303801	0.0933468	0.803214	0.69551	0.490293	0.99993
Sf3b1	19.8487	0.761967	-0.597478	0.721685	0.0824218	0.172362	0.242552	0.483784	0.584595	0.947899
Zfp827	15.9683	0.105276	0.510896	0.0907441	0.80859	0.241067	0.882627	1	0.664685	0.99993
Cipc	28.5526	0.0117151	0.495506	-0.407765	0.978087	0.246626	0.499213	1	0.671091	0.99993
Sf3b2	38.15	0.0212612	0.319226	-0.477714	0.956263	0.410855	0.383797	1	0.789512	0.99993
Cmtm4	14.9005	-0.701416	0.419039	-0.22845	0.0857794	0.303191	0.690984	0.487602	0.712555	0.99993
Amotl1	12.7039	-1.2564	1.52113	-1.42355	0.08888	0.0407798	0.168514	0.492287	0.377326	0.880626
Atxn2l	33.0772	-0.108179	0.143606	-0.13173	0.797535	0.733495	0.825155	1	0.991683	0.99993
Fam120c	15.5704	0.190799	0.216893	0.389297	0.630085	0.584187	0.487186	0.927293	0.909083	0.99993
Bbx	13.7667	0.622299	0.138638	0.441693	0.241494	0.793454	0.555322	0.643094	1	0.99993
Polr2m	53.7129	-1.2564	0.658256	-0.671504	0.00426436	0.13003	0.273381	0.170476	0.542916	0.975972
Gfpt1	19.2535	0.669655	0.123746	0.503981	0.152166	0.790505	0.444333	0.571823	1	0.99993
Rbm25	29.0483	0.216659	-0.179381	0.141499	0.59703	0.661581	0.807004	0.908358	0.956742	0.99993
Fmnl2	19.1921	-0.288053	0.858618	0.129275	0.519226	0.056334	0.837837	0.855575	0.416589	0.99993
2510003E04Rik	47.6457	0.867246	-0.15314	0.772458	0.0748551	0.751452	0.259053	0.47079	1	0.96621
Ntrk3	38.3965	0.100552	0.843599	0.331803	0.828287	0.0708288	0.612953	1	0.449236	0.99993
Ablim2	30.2385	-0.712586	0.961905	-0.596244	0.15584	0.0564207	0.399213	0.574465	0.41688	0.99993
Smarcc1	20.7579	-0.0993823	0.919734	-0.69993	0.818885	0.0356433	0.254752	1	0.360946	0.962005
N28178	34.8145	0.255601	0.608852	0.314642	0.622501	0.24246	0.668187	0.921914	0.66572	0.99993
Atp6v0d1	73.0871	-0.217373	0.166201	-0.0646617	0.586358	0.677357	0.908835	0.902463	0.966641	0.99993
Cyb5r3	59.4123	0.140563	-0.179746	1.08757	0.81417	0.763776	0.199692	1	1	0.908848
Ipo5	26.8634	-1.07795	0.181129	-1.04665	0.0241765	0.701677	0.118431	0.327519	0.979232	0.821023
Iqgap2	20.1336	0.554462	-0.119015	0.40762	0.257162	0.80732	0.554761	0.655057	1	0.99993
Pdcd4	47.6008	0.254088	0.0876536	0.828785	0.492888	0.812945	0.114175	0.837666	1	0.820479
Rpl13	151.167	-0.514179	0.69803	-1.08118	0.185974	0.0732665	0.0493002	0.602005	0.454691	0.724922
Lmo3	60.4125	-0.138585	-0.233737	-0.414216	0.748105	0.588183	0.497299	0.994394	0.911432	0.99993
Cops7a	88.7819	-0.787045	0.436855	-0.614034	0.132112	0.401262	0.403698	0.551686	0.780998	0.99993
Sez6	28.3997	0.699605	0.0384883	1.16191	0.194533	0.942842	0.127101	0.60984	1	0.823405
Rassf2	24.7059	-0.508741	0.297508	0.160747	0.375617	0.603755	0.84269	0.755134	0.920444	0.99993
Lsamp	48.1364	0.0316096	0.000822618	0.0630326	0.940321	0.998446	0.915919	1	1	0.99993
Ap3s2	20.2266	0.0234034	-0.0272837	0.5491	0.957386	0.950332	0.3757	1	1	0.99993
Anp32b	80.6679	-0.820294	0.938012	-0.537312	0.053967	0.027882	0.369377	0.429623	0.332009	0.99993
Smc1a	28.9094	-0.54163	0.424704	-0.026603	0.233881	0.35008	0.966937	0.640414	0.74503	0.99993
Habp4	44.9023	0.194793	0.237314	0.479268	0.620889	0.546989	0.389659	0.921242	0.885271	0.99993
Fam212b	24.4461	-0.0433487	0.0086571	0.333717	0.934694	0.986944	0.655634	1	1	0.99993
Klf9	36.375	0.0574113	0.183986	-0.0676592	0.892313	0.664552	0.910171	1	0.958518	0.99993
Tollip	32.583	-0.467302	0.0659199	-0.566451	0.308892	0.885615	0.382386	0.700451	1	0.99993
Agpat3	31.8569	-0.108193	0.758542	0.495866	0.801097	0.0790974	0.414633	1	0.46663	0.99993
BC018242	41.2919	-0.0805356	0.684421	0.210289	0.856525	0.126247	0.738581	1	0.53872	0.99993
Cab39	32.7353	0.0861361	-0.150907	0.109296	0.848376	0.737708	0.863772	1	0.993929	0.99993
Ppp2r5c	46.6624	-0.099508	0.135372	-0.241165	0.815328	0.75073	0.688949	1	1	0.99993
Hspd1	51.0773	0.393429	-0.572964	0.419364	0.365585	0.188386	0.49468	0.751201	0.607983	0.99993
Ankrd46	51.4564	0.531408	-0.858054	0.683838	0.169328	0.0271345	0.210122	0.58691	0.329022	0.918475
Slc25a46	27.1966	-0.171091	0.127354	-0.141525	0.675453	0.755298	0.806478	0.95468	1	0.99993
Rpl41	247.794	-1.00349	0.821345	-0.820028	0.0160304	0.0480005	0.160682	0.282104	0.396915	0.875759
Hnrnpul1	42.6627	-0.00304427	-0.128187	0.00761897	0.99413	0.75676	0.98961	1	1	0.99993
Rplp1	236.094	-0.072817	0.876185	-0.263224	0.862636	0.038873	0.658417	1	0.370548	0.99993
Crebrf	16.4243	0.238307	-0.14144	-0.0878658	0.621676	0.769546	0.897557	0.921586	1	0.99993
Dapk1	19.0239	0.527417	0.649218	0.0904652	0.240766	0.149526	0.886586	0.64286	0.562818	0.99993
Gbf1	18.7377	1.19912	-0.159519	0.910051	0.0154366	0.74405	0.188417	0.277696	0.997904	0.900838
Cyld	15.5734	-0.0884869	-0.444946	-0.359338	0.83012	0.281512	0.537787	1	0.692226	0.99993
Cacng7	133.042	-0.857731	1.4644	-1.03358	0.0459115	0.000773326	0.0876127	0.406714	0.0758691	0.782336
Gltscr1l	17.384	-0.672214	0.466068	-0.115614	0.103695	0.258142	0.842466	0.515064	0.675501	0.99993
Lancl1	27.2827	0.115713	0.322337	-0.427745	0.781438	0.440152	0.468443	1	0.808071	0.99993
Epn2	27.6784	0.229455	0.0810115	-0.131012	0.558671	0.836384	0.813231	0.883581	1	0.99993
Sash1	15.1045	-0.104869	1.33139	-0.164784	0.821331	0.00483674	0.801941	1	0.169788	0.99993
Srp72	34.2252	0.340226	-0.957479	1.07286	0.418255	0.0237773	0.0714689	0.783518	0.316336	0.764376
Got2	47.7148	-0.0582311	0.519253	-0.0590908	0.873824	0.158003	0.90929	1	0.570818	0.99993
Klhdc2	63.4899	0.313743	-0.609003	0.148633	0.451813	0.14522	0.800744	0.807694	0.560331	0.99993
Dcun1d4	30.304	1.26765	-0.788106	1.26892	0.00128683	0.043449	0.0211395	0.111195	0.385262	0.599875
Orc3	19.8715	0.847371	-1.33962	0.87362	0.0693554	0.00447742	0.183032	0.463325	0.166161	0.897311
Ssr3	41.0344	0.129973	-0.0327979	0.362199	0.758241	0.938089	0.544226	0.998441	1	0.99993
C2cd2l	24.937	-0.831995	1.38123	-0.769921	0.0564714	0.00175187	0.209748	0.434915	0.110405	0.917502
Dnaja2	42.7749	0.498704	-0.820274	0.455778	0.219088	0.0440953	0.425955	0.6321	0.38688	0.99993
Slc35f1	23.0772	0.423351	0.822255	-0.0775033	0.337441	0.063881	0.901012	0.726399	0.434952	0.99993
Tardbp	20.7035	0.927551	-0.766707	1.24117	0.0233583	0.0602427	0.031079	0.326257	0.429068	0.652302
Arid1b	9.86601	-0.152727	0.71436	0.0843801	0.703089	0.076116	0.881629	0.969993	0.461106	0.99993
Daam2	18.2016	-0.296135	0.893716	0.00101043	0.477808	0.0334424	0.998622	0.826075	0.352724	0.99993
Kif2a	33.3799	1.22633	-0.858433	0.879772	0.00160616	0.0261657	0.104939	0.124301	0.326629	0.804208
Whsc1	15.5376	0.181348	-0.207972	0.0285016	0.634704	0.585911	0.957864	0.930131	0.909905	0.99993
Camk2g	31.5431	-0.369738	0.0980933	0.0427228	0.398275	0.822452	0.944897	0.768744	1	0.99993
Limch1	17.0644	-0.899967	1.03255	-0.664276	0.0284321	0.0121587	0.249654	0.347636	0.237999	0.956789
Dbndd2	32.3153	-0.152875	0.165706	0.201857	0.676543	0.651175	0.696857	0.955408	0.950459	0.99993
Atp5d	121.236	-0.400968	0.0425321	-0.2385	0.406254	0.929689	0.72645	0.774748	1	0.99993
Ppfia3	22.3797	0.336229	1.27294	0.202805	0.463414	0.00625043	0.754366	0.81552	0.186238	0.99993
Rai1	14.8962	-0.793725	0.612306	-0.483695	0.120805	0.230231	0.501432	0.536491	0.655239	0.99993
Larp4b	25.3364	-0.0360609	0.123054	-0.187559	0.926098	0.751675	0.732992	1	1	0.99993
Zmym2	17.8063	-0.056012	-0.434246	-0.392607	0.892034	0.293499	0.501098	1	0.704289	0.99993
Cct6a	56.0867	0.0507849	-0.583358	0.213487	0.893925	0.126812	0.69175	1	0.539188	0.99993
Arhgap39	25.0586	0.670858	0.163766	0.278501	0.0933522	0.680978	0.620841	0.498734	0.96726	0.99993
Kazn	25.4569	-0.798476	0.873434	-0.89806	0.102775	0.0746905	0.192571	0.513793	0.457594	0.903219
Pja1	55.6972	0.568093	-0.699212	0.830535	0.174725	0.0953835	0.159878	0.590815	0.493867	0.875213
Brwd1	13.6577	-0.229669	0.481946	-0.59613	0.536893	0.19595	0.257218	0.868425	0.616728	0.963459
Zcchc24	26.4236	-0.807334	0.473519	-0.594069	0.0692722	0.284615	0.341872	0.463325	0.696118	0.99993
Arel1	21.587	0.687903	-0.654743	0.976072	0.119937	0.138713	0.117776	0.535613	0.553146	0.820479
Mturn	21.9885	0.215608	-0.14095	0.222253	0.614358	0.741823	0.713287	0.9184	0.996547	0.99993
Arap2	16.415	-0.0220194	-0.212585	0.385684	0.966591	0.68607	0.604034	1	0.96976	0.99993
Carm1	35.8607	0.306259	0.328126	0.852478	0.527043	0.49812	0.213613	0.861102	0.852098	0.9233
Zer1	25.9354	-0.579316	0.706862	-0.341689	0.104001	0.0476898	0.496546	0.515385	0.395287	0.99993
Gigyf2	19.2718	-0.605797	0.838836	-0.683119	0.18387	0.066686	0.288177	0.600101	0.44211	0.986031
Gm996	22.9557	0.0839743	0.986293	-0.0576896	0.843057	0.0213167	0.923398	1	0.301964	0.99993
Syt4	28.6852	-0.217732	0.33636	0.0374489	0.634088	0.462498	0.953815	0.93002	0.8259	0.99993
Atad1	38.6841	0.138594	0.850116	-0.153329	0.701507	0.0196335	0.764337	0.969208	0.291653	0.99993
Pls3	34.6684	0.49758	-0.0773288	0.244745	0.257822	0.860113	0.693208	0.655368	1	0.99993
Sh3glb1	42.8473	1.0273	-0.801871	1.03031	0.0127032	0.0508774	0.0748365	0.26111	0.404136	0.767746
Setx	10.8522	0.529275	-0.383112	0.803492	0.157599	0.305789	0.128743	0.57648	0.713601	0.826024
Arhgef3	30.7633	0.352422	0.237262	0.35096	0.429697	0.594819	0.577814	0.79324	0.916361	0.99993
Sec16a	12.3958	-0.900348	1.0236	-0.946717	0.0847174	0.0505512	0.197401	0.487031	0.402781	0.907318
Cntn2	11.8056	0.178973	0.448734	0.627094	0.68298	0.3068	0.312027	0.958507	0.714394	0.998346
Vps13b	9.20181	1.02851	-0.38307	0.33238	0.0355838	0.429823	0.627534	0.374774	0.801671	0.99993
Ss18l1	27.0148	-1.13266	0.46773	-1.14294	0.00946352	0.278908	0.0616482	0.235969	0.689434	0.754411
Shoc2	29.3484	0.214106	0.0952012	-0.264894	0.649185	0.839681	0.690545	0.937092	1	0.99993
Nbr1	24.0792	-0.151269	-0.166175	0.0370133	0.695029	0.666713	0.945898	0.965646	0.960288	0.99993
Rab11fip4	34.2388	-1.88003	1.5485	-1.78713	0.00217624	0.0107684	0.0346781	0.139264	0.228165	0.669282
Gap43	97.3632	-0.328564	-0.535092	-0.257195	0.469014	0.239017	0.688191	0.819584	0.662837	0.99993
Kpna4	31.8103	-0.602957	-0.387781	-0.0517973	0.147097	0.349934	0.92954	0.566103	0.74503	0.99993
Psat1	51.0313	0.170885	0.297841	-0.258431	0.700507	0.502962	0.680787	0.968695	0.855027	0.99993
Khsrp	27.8061	-0.725066	0.411994	-0.146826	0.0856476	0.327024	0.804634	0.487602	0.73339	0.99993
Pink1	46.6905	-0.600316	0.241754	0.281204	0.179081	0.587319	0.655225	0.596786	0.910942	0.99993
Hmgcs1	31.863	-0.895566	0.615443	-1.04	0.0370714	0.150226	0.0852456	0.377563	0.563716	0.782194
Sh3bgrl3	158.27	-0.162151	0.190659	0.00984134	0.681245	0.629184	0.98593	0.957395	0.937578	0.99993
Rad23b	31.3959	0.525927	-0.688009	0.848904	0.234134	0.120319	0.173958	0.640414	0.529886	0.886609
Pbrm1	14.3065	0.426828	-0.331061	0.747818	0.301132	0.422269	0.199933	0.693247	0.797233	0.908848
Ptprg	12.012	0.736794	0.071696	0.920688	0.0630119	0.855751	0.0993798	0.453854	1	0.799972
Zhx3	25.2002	0.0577052	-0.0225794	0.318844	0.879953	0.952879	0.555193	1	1	0.99993
Ndrg1	40.7794	0.0232563	-0.156184	0.266974	0.950316	0.675694	0.612999	1	0.965693	0.99993
Tead1	11.1271	0.639013	0.223015	0.840853	0.131487	0.597471	0.159608	0.551686	0.91707	0.874855
Ube2j1	34.181	-0.315554	-0.448711	0.167786	0.45556	0.289048	0.778808	0.809273	0.700712	0.99993
Hspa4l	33.8461	1.10653	-1.11446	1.22564	0.00284412	0.00265829	0.0183868	0.15027	0.133725	0.576052
Fam178a	17.2996	0.229949	-0.351824	0.447772	0.656512	0.496529	0.540235	0.94206	0.850568	0.99993
Rabgap1	24.5186	0.236161	-0.330698	-0.0434393	0.56656	0.422501	0.940531	0.8891	0.797333	0.99993
Sepp1	52.8059	-0.609221	1.24043	-0.759946	0.136909	0.00275663	0.188695	0.556114	0.134533	0.901457
Robo1	14.2585	-0.0713923	0.462808	0.506024	0.860601	0.256047	0.37917	1	0.675073	0.99993
Usp46	36.2092	-0.176481	0.201702	-0.495998	0.654952	0.609598	0.374554	0.941186	0.924398	0.99993
Dennd5b	11.6247	0.0774875	0.234225	0.156616	0.840158	0.542384	0.773159	1	0.882609	0.99993
Lrrc8b	39.1805	0.350292	0.765037	0.459937	0.506846	0.149133	0.537534	0.84785	0.56236	0.99993
Srsf2	62.1001	-0.0603158	0.232566	-0.45229	0.882137	0.567809	0.431949	1	0.897105	0.99993
Atg13	29.8842	-0.932489	0.980027	-0.583851	0.0237967	0.0176306	0.313364	0.326463	0.276737	0.998987
Nudcd3	27.7038	0.0201865	0.463401	0.130097	0.958658	0.235201	0.813286	1	0.659095	0.99993
Dab2ip	19.5743	-0.228486	0.989486	0.387126	0.618027	0.0324124	0.550326	0.9198	0.348743	0.99993
Taok2	22.1587	0.0932527	0.419786	0.925302	0.867797	0.454474	0.243875	1	0.820051	0.949659
Rps15	217.146	-1.24597	0.313576	-0.927821	0.0024024	0.438388	0.105412	0.145592	0.806377	0.804208
Alcam	23.9515	0.56158	-0.674587	1.06719	0.166326	0.0968536	0.0627619	0.584594	0.495542	0.755003
Kcna6	17.6931	-0.252495	1.95121	-0.571851	0.632004	0.000352332	0.443413	0.928511	0.0580363	0.99993
Spred2	37.0116	-1.08181	1.06957	-1.14747	0.0173276	0.0186159	0.0719979	0.292634	0.283947	0.765421
Sdc3	20.6839	-0.550182	1.21768	-0.244102	0.178298	0.00323632	0.672104	0.59624	0.147126	0.99993
Pcdh10	26.3843	-0.113767	0.642064	-0.27041	0.800433	0.155428	0.670989	1	0.568795	0.99993
Atp6v1e1	96.8205	-0.094522	-0.436764	0.343924	0.806385	0.258198	0.528275	1	0.675501	0.99993
Dbn1	33.0988	0.671498	0.976979	0.431007	0.183508	0.0542799	0.544621	0.599529	0.411636	0.99993
Ndst1	17.4534	-0.754946	0.975198	-0.34274	0.0664955	0.0182122	0.55384	0.461335	0.281631	0.99993
Necap1	50.8723	0.576989	-0.941291	0.604729	0.135261	0.0153506	0.266883	0.554488	0.2638	0.971349
Dio2	18.7003	-1.18271	0.231011	0.342648	0.0036111	0.564573	0.545816	0.161732	0.896403	0.99993
Cep170	16.8033	0.0807897	-0.269821	-0.218086	0.840459	0.501668	0.700716	1	0.85405	0.99993
Exoc3	24.6934	0.381524	0.0480472	0.74817	0.362405	0.908575	0.206606	0.748761	1	0.915248
Mtmr12	25.1202	0.0530767	-0.24165	0.577969	0.893718	0.543234	0.303949	1	0.883225	0.997355
Ralgps1	17.3313	0.459735	0.653183	0.0473925	0.247362	0.101215	0.932688	0.647628	0.502886	0.99993
Golph3	41.8671	0.118158	0.27534	0.247371	0.747921	0.454347	0.634271	0.994382	0.819984	0.99993
Trp53i11	39.1143	-1.21497	1.22798	-0.691882	0.0178086	0.0166611	0.333809	0.297741	0.269852	0.99993
Sulf2	27.709	0.708726	0.0871468	1.15302	0.0885674	0.833398	0.0497564	0.492152	1	0.728073
Atp5c1	104.11	0.49157	-0.792915	0.221894	0.178024	0.0304259	0.666337	0.595737	0.343102	0.99993
Dopey2	133.651	-0.132096	0.535878	-0.0055316	0.722526	0.150954	0.991614	0.980545	0.564289	0.99993
Scaf1	23.8341	-0.308897	2.33768	-0.891016	0.571465	4.51556e-05	0.249166	0.892579	0.015893	0.95626
Tmem151b	19.8548	-1.16243	1.53731	-0.285337	0.0262314	0.00359392	0.696121	0.340256	0.153324	0.99993
Dmxl1	9.15533	0.129035	-0.0481316	0.0996311	0.756269	0.907829	0.865398	0.997926	1	0.99993
Mfn2	24.9707	-0.415976	0.273926	-0.120899	0.281725	0.478011	0.82463	0.677389	0.837103	0.99993
Trim35	30.4237	0.439768	-0.255411	0.692389	0.3219	0.56464	0.26972	0.712639	0.89643	0.972311
Xpo6	24.2179	-1.18009	0.695018	-0.903845	0.00603363	0.102775	0.13253	0.198283	0.504867	0.830425
Slc39a10	22.8815	0.111314	0.0107428	0.0135047	0.8029	0.980783	0.982913	1	1	0.99993
Fam102a	26.3281	-0.512491	0.0350505	-0.0052189	0.180263	0.926785	0.992282	0.597025	1	0.99993
Cox6a1	214.321	0.349165	-0.572593	0.655522	0.362504	0.136147	0.226501	0.748761	0.551033	0.932604
Ppp1r13b	24.6665	-0.350038	0.218513	0.0115791	0.474368	0.654946	0.98663	0.823296	0.952282	0.99993
Rab31	28.6355	-0.69484	1.87929	-1.0687	0.198728	0.000728349	0.161534	0.613561	0.074889	0.87675
Eif5a	78.3438	-1.08214	1.00814	-1.3935	0.00650427	0.0111291	0.0126314	0.205953	0.229374	0.521254
Pdha1	40.6428	0.263907	0.362875	-0.242388	0.512154	0.367926	0.67015	0.85043	0.754516	0.99993
Osbpl8	17.0785	-0.137819	-0.495791	-0.427443	0.754099	0.260784	0.49204	0.996931	0.675955	0.99993
Hdgfrp3	20.6465	0.324864	-0.408794	0.0239382	0.477343	0.371543	0.970422	0.82574	0.757655	0.99993
Rnasek	181.001	0.214159	-0.353387	0.877731	0.603862	0.39229	0.133189	0.912775	0.773341	0.831484
Adar	18.1498	-0.436582	0.633625	-0.150293	0.34443	0.170972	0.817687	0.733166	0.58331	0.99993
Cep350	7.94597	-0.492395	0.807711	-0.68953	0.353139	0.129324	0.357326	0.740167	0.542916	0.99993
Bcat1	13.4861	-0.256331	0.674434	-0.132453	0.515075	0.0880724	0.811928	0.85302	0.480375	0.99993
Zfp292	11.3485	0.404863	0.172406	0.0728629	0.377701	0.706885	0.910474	0.756056	0.981537	0.99993
Stxbp6	27.9369	0.676117	-0.548552	0.169901	0.150458	0.242698	0.797389	0.570058	0.666146	0.99993
Rabl6	34.5342	-0.305061	0.138879	0.456207	0.435844	0.72259	0.409781	0.797746	0.987592	0.99993
Skil	16.896	0.220549	0.437568	-0.477792	0.576065	0.268188	0.391736	0.895839	0.681909	0.99993
Nr3c2	26.9693	0.489547	0.372881	-0.228196	0.239796	0.370366	0.697775	0.642166	0.756763	0.99993
Kctd13	66.5653	0.459928	0.379031	0.257972	0.239957	0.332763	0.640573	0.642203	0.739538	0.99993
Calr	50.9531	-0.0830375	0.796292	0.555503	0.848061	0.0679445	0.365296	1	0.443161	0.99993
Ppp1r12a	32.9246	0.0557794	-0.252972	-0.00423844	0.898237	0.562157	0.994517	1	0.894582	0.99993
B4galnt1	40.6827	-1.10981	1.23053	-0.484982	0.00761251	0.00316967	0.40446	0.216678	0.146124	0.99993
Tmem127	23.2028	-0.777983	1.38864	-0.557981	0.0784488	0.00192893	0.369897	0.476872	0.1171	0.99993
Asrgl1	48.8583	-0.288808	0.207058	0.231927	0.537524	0.658343	0.726077	0.86884	0.955056	0.99993
Tiam1	15.515	0.746505	0.125493	0.490961	0.0940782	0.777298	0.433971	0.499792	1	0.99993
Usp8	26.4417	0.295083	-0.031325	0.401248	0.564612	0.951207	0.5795	0.888066	1	0.99993
Wdr13	25.0692	-0.61783	-0.0144483	-0.284546	0.0926066	0.968502	0.582468	0.497034	1	0.99993
Hmg20a	31.7224	-1.11756	0.105893	-0.949183	0.0438693	0.846718	0.221488	0.400709	1	0.929159
Fam131a	43.4549	-1.13187	1.06308	-0.873507	0.00722042	0.0115167	0.13856	0.213177	0.233088	0.845589
Coa5	30.2766	-1.11487	-0.216371	-1.09759	0.012692	0.624439	0.079853	0.26111	0.933929	0.77294
Ap1ar	47.6813	-0.719998	0.462549	-0.859676	0.121803	0.318772	0.189963	0.537942	0.724922	0.902016
Acbd5	34.89	0.667487	-1.61397	0.775452	0.110109	0.000151928	0.187664	0.526729	0.0360851	0.90018
U2surp	15.2659	0.0887145	-0.344069	0.00341165	0.811947	0.35667	0.994834	1	0.745168	0.99993
Socs7	14.7444	-1.29079	0.950963	-1.07814	0.015067	0.0712597	0.145788	0.276932	0.449363	0.855472
Efcab14	24.2738	-0.411875	0.700655	-0.593318	0.392151	0.146821	0.383048	0.763483	0.561256	0.99993
Meis2	25.3928	-0.289234	0.117634	-0.625818	0.567759	0.816124	0.38203	0.890053	1	0.99993
Cbl	21.0045	-0.638366	0.614856	-0.780649	0.129267	0.143903	0.188491	0.550342	0.558428	0.900956
Eea1	15.409	-0.181197	-0.663254	-0.103054	0.653306	0.101392	0.85653	0.939926	0.502886	0.99993
Ankrd34a	40.1916	-1.18579	0.810982	-0.621807	0.00216013	0.0346085	0.249523	0.139264	0.358207	0.956789
Chst1	37.1175	-0.488602	0.888413	-0.0629134	0.250146	0.0375912	0.916457	0.649647	0.368579	0.99993
Scai	10.5117	-0.414151	0.328412	-0.983046	0.341304	0.450232	0.110414	0.729832	0.816795	0.813221
Ubl3	40.5473	-0.366416	0.370793	-0.545308	0.310334	0.304682	0.285374	0.701073	0.713128	0.9847
Tm9sf3	18.2077	0.492547	-0.190755	0.620588	0.287007	0.679522	0.342098	0.681473	0.967107	0.99993
Dennd1a	22.8704	-0.901451	1.34567	-0.832286	0.0521524	0.00409334	0.20221	0.425354	0.161458	0.909996
Sap130	26.1461	0.651728	1.14715	-0.0700753	0.202945	0.0263866	0.922557	0.617539	0.327098	0.99993
Map3k9	9.6265	0.126409	0.941599	0.1934	0.793682	0.0535022	0.777272	1	0.410302	0.99993
Scg2	43.2568	0.47978	-0.0860253	0.91107	0.304365	0.853596	0.167765	0.695616	1	0.879922
Prkaa2	13.4726	0.846517	-0.0176964	0.662638	0.0844863	0.971036	0.33673	0.486989	1	0.99993
Dag1	17.9593	-0.0449247	0.36139	0.889975	0.926555	0.459018	0.197579	1	0.823671	0.907318
Cdk19	19.0207	-0.290639	0.372803	-0.51583	0.481381	0.366791	0.376795	0.828928	0.753361	0.99993
Rundc3a	32.8151	-1.09081	1.22226	-0.896002	0.0111076	0.00455758	0.136584	0.250359	0.166161	0.840773
Ppig	18.7675	0.635652	-1.23713	0.871784	0.144334	0.00493376	0.155744	0.563909	0.170695	0.867709
Chtop	46.816	-0.214391	-0.294216	-0.279013	0.590647	0.460519	0.620377	0.90521	0.824663	0.99993
Psme3	43.0953	-0.326425	-0.292798	0.106427	0.407805	0.457604	0.848466	0.776333	0.822491	0.99993
Micall1	16.6468	-0.646499	-0.00514729	-0.286832	0.235493	0.992432	0.708642	0.640509	1	0.99993
1700020I14Rik	72.4535	0.730423	-0.871943	0.610719	0.0821103	0.0383749	0.301677	0.48321	0.368732	0.99558
Arhgef11	16.803	-0.197275	1.37543	-0.238651	0.609323	0.000469008	0.662141	0.9155	0.0619701	0.99993
Vps13c	9.1119	0.655672	0.199831	0.100241	0.172491	0.676512	0.882265	0.588431	0.966096	0.99993
Srr	31.3973	-0.460266	0.257065	-0.483957	0.239869	0.510938	0.381419	0.642166	0.860829	0.99993
Dgkh	28.4647	0.376672	0.0612826	-0.0210894	0.374795	0.885066	0.971927	0.755134	1	0.99993
A830018L16Rik	16.6496	-0.779237	-0.424801	-0.560307	0.188824	0.471814	0.501728	0.60396	0.83198	0.99993
Rev3l	10.072	1.04804	-0.584865	1.27913	0.00870389	0.140404	0.0226275	0.226277	0.556065	0.611051
Elmo1	20.1862	0.407278	0.0660977	0.280453	0.502868	0.913288	0.743888	0.844203	1	0.99993
Stx12	50.6434	0.174973	-0.720328	-0.119137	0.635866	0.0523358	0.819511	0.930637	0.407837	0.99993
Mast1	21.7862	0.406803	0.455967	0.164675	0.395399	0.341176	0.807525	0.766914	0.741826	0.99993
Gfap	37.195	-1.34018	0.870898	-1.02575	0.000876928	0.028986	0.0676985	0.095533	0.335838	0.761701
Sfpq	31.0936	-0.466227	0.0323591	-0.408042	0.294984	0.941928	0.516122	0.688524	1	0.99993
Tnr	19.8163	-0.158208	0.307674	0.16007	0.718142	0.483089	0.796205	0.979099	0.840687	0.99993
Ralyl	47.0925	-0.527661	-0.7796	0.12647	0.240301	0.0836186	0.841787	0.642322	0.475282	0.99993
Megf8	9.63905	-1.2095	1.7935	-1.65345	0.00231111	8.79058e-06	0.00301888	0.142584	0.00624071	0.348606
Srsf3	43.6521	0.0844591	-0.504307	0.135224	0.85068	0.262119	0.831175	1	0.676336	0.99993
Ppm1h	16.3433	-0.0630936	0.663744	-0.591197	0.874613	0.0984889	0.296209	1	0.497678	0.993762
Ube2d3	43.0216	0.680003	-0.727359	0.772624	0.0761845	0.0580368	0.152808	0.474584	0.422717	0.864509
Idh3b	78.1742	0.317704	-1.50421	0.875406	0.442935	0.000369491	0.13499	0.802639	0.0580363	0.835815
Clip2	20.2338	0.142771	1.07149	0.0268905	0.727361	0.00970108	0.962981	0.983536	0.219324	0.99993
Tnpo2	21.8455	-0.483694	0.22418	-0.375931	0.301299	0.631264	0.569204	0.693346	0.938701	0.99993
Zbtb38	23.6363	-1.01717	1.17054	-0.9547	0.0126286	0.00423026	0.0953627	0.26111	0.161683	0.799216
Setd1a	16.3414	0.0977297	1.27117	0.364516	0.812731	0.00243011	0.532468	1	0.128545	0.99993
Cpeb2	16.2288	-0.0926762	0.279919	-0.515392	0.81868	0.489082	0.36756	1	0.845649	0.99993
Cnih2	82.3616	-0.16406	0.202422	0.490987	0.677821	0.608337	0.379536	0.955959	0.923775	0.99993
Arcn1	30.1012	0.0739493	0.352938	0.121156	0.882974	0.482944	0.864594	1	0.840594	0.99993
Napa	42.9273	-0.462862	1.02272	-0.625078	0.266409	0.0148903	0.288131	0.662025	0.260478	0.986031
Magee1	31.6195	0.52711	-0.744748	0.76533	0.194666	0.067629	0.182294	0.60984	0.442885	0.896566
Ccnd2	17.0471	-0.223561	0.607657	-0.149727	0.556727	0.111408	0.780711	0.88252	0.515854	0.99993
Nipbl	10.6303	0.112337	-0.590693	0.465333	0.790307	0.16339	0.436098	1	0.576282	0.99993
Ccdc104	74.2113	0.665719	-0.850428	0.914074	0.0832427	0.0273275	0.0917064	0.485509	0.329478	0.790584
Pfn1	128.4	-0.086794	-0.687965	0.17064	0.84613	0.125646	0.787255	1	0.537787	0.99993
Atcay	28.4344	-1.0881	0.82595	-0.934905	0.0102477	0.0502059	0.115426	0.241383	0.401782	0.820479
Bend6	49.8589	-0.526849	-0.288934	-0.335992	0.263802	0.539113	0.613345	0.66096	0.880025	0.99993
Lhfpl4	20.8073	-0.595656	1.03458	0.285373	0.188707	0.0234094	0.655173	0.603797	0.31523	0.99993
Ptpra	29.1228	0.0880067	0.649937	0.418741	0.856613	0.183996	0.543474	1	0.600909	0.99993
Lin7a	19.4215	-0.25999	-0.309278	-0.308217	0.589647	0.521193	0.650947	0.90478	0.867329	0.99993
Ago1	14.999	-0.579032	0.510775	-0.668603	0.167747	0.223353	0.258969	0.58561	0.647831	0.966128
Etv5	27.8584	0.62991	-0.279013	1.12751	0.174119	0.545983	0.0851402	0.590572	0.884926	0.782194
Fgfr1op2	38.0643	-0.351984	0.384417	-0.839284	0.396419	0.354529	0.152929	0.767428	0.745168	0.864927
Hdac11	43.0655	-0.547724	0.097198	-0.262961	0.170061	0.807074	0.640402	0.587366	1	0.99993
Tsc22d2	12.4444	0.311119	-0.053626	-0.390026	0.552307	0.918345	0.598048	0.879444	1	0.99993
Lrrc59	35.6745	-1.55216	1.24994	-1.85659	0.000267831	0.0030984	0.00176636	0.060072	0.144758	0.299332
Ktn1	25.022	0.313948	-0.723532	0.807789	0.466753	0.0948378	0.185613	0.818086	0.492635	0.89946
Baz2a	12.181	-0.386977	-0.0429333	0.640613	0.374317	0.921362	0.298156	0.755134	1	0.994206
Hspa9	36.1954	0.562116	-0.585261	0.546704	0.228401	0.209966	0.40622	0.639638	0.634605	0.99993
Mapre1	15.0599	0.147578	-0.147202	0.287581	0.728363	0.729047	0.632202	0.984236	0.990572	0.99993
Trappc10	19.5442	0.516582	1.1762	0.319427	0.423258	0.0713716	0.725684	0.787429	0.449363	0.99993
Ubap2	22.8082	-0.88226	1.11128	-0.915081	0.0469769	0.0127486	0.143004	0.410785	0.242019	0.850752
Frmd4a	15.3125	0.0571275	0.945828	0.358651	0.879695	0.0130431	0.501999	1	0.244334	0.99993
Bicd1	11.1835	-0.283329	-0.0269078	-0.091655	0.591107	0.959275	0.902108	0.905352	1	0.99993
Brsk2	24.9765	0.487429	0.362978	0.654572	0.234555	0.375778	0.258481	0.640414	0.760289	0.965452
Rbm27	17.5152	0.142197	-0.0641558	-0.108738	0.729108	0.875835	0.851402	0.984722	1	0.99993
Slitrk3	26.9765	-0.162101	0.558046	-0.00728282	0.723016	0.22382	0.991018	0.980704	0.648243	0.99993
Ube2b	51.1246	0.361098	-0.169484	0.0994715	0.44538	0.719975	0.881659	0.804279	0.986611	0.99993
Eef1g	67.3894	-0.0337483	0.180704	-0.0342692	0.928213	0.629704	0.948418	1	0.93797	0.99993
Zc3h7b	17.0399	-0.440567	0.328927	0.0384378	0.22758	0.367287	0.940544	0.639638	0.754029	0.99993
Trpm3	15.6062	0.857392	0.0762868	0.72098	0.0514509	0.861505	0.244043	0.424247	1	0.949908
Xpo7	6.90559	-0.990091	0.239274	-0.46035	0.0158685	0.55633	0.423576	0.280961	0.891444	0.99993
Asph	16.083	0.0779015	-0.020514	0.0129187	0.856688	0.962072	0.983101	1	1	0.99993
Polr2a	14.7842	-0.424457	1.0856	-0.976613	0.319289	0.0116847	0.105445	0.709536	0.233838	0.804208
Coro1c	29.0958	0.727953	0.361303	1.12204	0.128697	0.449239	0.0971266	0.54956	0.816049	0.799972
Tro	13.7843	-0.0164991	0.368948	0.111175	0.966791	0.352655	0.842778	1	0.745168	0.99993
Jmy	12.4122	0.738647	-0.612395	0.837096	0.0901669	0.159411	0.172808	0.493019	0.572125	0.885531
Slitrk1	24.0276	0.663749	-0.123921	1.47772	0.252304	0.830084	0.0718384	0.652434	1	0.764856
Emc10	52.952	0.247608	0.0407092	0.943767	0.57553	0.926624	0.131938	0.895617	1	0.828382
Zdbf2	8.67563	-0.641336	-0.163093	-0.35909	0.119002	0.690579	0.535446	0.534841	0.972404	0.99993
Vti1a	21.6638	-0.540008	0.83379	-0.397592	0.186799	0.0423788	0.490933	0.6024	0.381134	0.99993
Mapk4	21.3439	-0.920411	1.33847	-0.957611	0.049577	0.00466348	0.146257	0.417944	0.168189	0.856026
Daam1	17.2669	-0.130499	0.293206	-0.345166	0.723523	0.427148	0.508233	0.981028	0.800252	0.99993
Pde4d	14.318	-0.59921	0.508758	-0.551359	0.124834	0.192137	0.316648	0.544055	0.612522	0.99993
Trp53bp1	12.2041	0.0776961	-1.00257	0.212401	0.874476	0.043455	0.759982	1	0.385262	0.99993
Fscn1	33.4441	-1.33386	2.26902	-1.66569	0.00521186	3.96532e-06	0.0127431	0.186471	0.00426902	0.521254
Slc25a22	38.4086	-1.18518	0.322519	-0.286143	0.0199239	0.521148	0.687139	0.311398	0.867329	0.99993
Extl3	17.6051	-0.130172	-0.022232	0.216976	0.767629	0.959746	0.727608	1	1	0.99993
Anp32a	50.6735	0.0125684	-0.402728	0.708764	0.975923	0.334227	0.22929	1	0.740269	0.933765
Znrf1	17.1695	-2.03694	1.40303	-1.64089	0.000194769	0.00888929	0.0285511	0.0524215	0.214258	0.637781
Ewsr1	47.6599	0.132885	-0.103293	-0.593665	0.739761	0.796273	0.294209	0.99028	1	0.992158
C530008M17Rik	15.4116	0.24957	-0.426673	1.22448	0.557224	0.316197	0.042338	0.882596	0.722559	0.693706
BC005537	43.9016	-1.2725	-0.389813	-0.992745	0.0261335	0.489364	0.213626	0.339698	0.845735	0.9233
Sec62	26.3553	-0.0800769	-0.0403565	0.0596497	0.842078	0.92002	0.916406	1	1	0.99993
Ralgds	26.4648	-0.375646	0.602262	-0.0429227	0.326397	0.116499	0.936735	0.715944	0.523424	0.99993
Ptpn5	33.1801	-0.882839	0.541227	-0.472366	0.0948899	0.303588	0.524559	0.500771	0.713	0.99993
Trip11	17.6069	-0.589185	-0.481127	-0.461694	0.195288	0.289524	0.471526	0.610392	0.700824	0.99993
Phc1	26.265	-0.518549	0.611649	-0.314574	0.303491	0.225374	0.65818	0.695272	0.649381	0.99993
Tomm70a	27.987	-0.184048	-0.211524	-0.262946	0.715812	0.675667	0.712935	0.977616	0.965693	0.99993
Mkl1	23.187	-0.48969	0.170972	-0.168249	0.271074	0.700177	0.788685	0.667365	0.977971	0.99993
Zfp91	19.6898	-0.329798	-0.106516	-0.275294	0.478729	0.818854	0.675536	0.826944	1	0.99993
Ocrl	20.1912	-1.08542	0.506076	-0.82281	0.0711689	0.395932	0.328702	0.465191	0.776365	0.99993
Fam189a1	20.0515	-0.142822	0.801419	0.159283	0.739416	0.0636788	0.793112	0.99018	0.434383	0.99993
Micu3	33.2187	0.467724	-0.239899	0.157205	0.263246	0.56555	0.789839	0.660552	0.89677	0.99993
5031439G07Rik	20.5331	-0.288149	0.66729	-0.381437	0.500735	0.120348	0.528382	0.842476	0.529886	0.99993
Vps41	31.8224	-0.120298	0.286311	-0.423912	0.798612	0.544022	0.525039	1	0.883438	0.99993
Dlg1	24.8739	0.249882	-0.113647	0.214837	0.647069	0.834986	0.780624	0.935702	1	0.99993
Ubfd1	21.372	-0.055706	0.516863	-0.12583	0.899344	0.241918	0.839907	1	0.66539	0.99993
Kcnip2	45.6234	-0.163804	0.139961	-0.228138	0.665096	0.711492	0.669793	0.948094	0.983346	0.99993
Mpp5	19.7834	0.593423	-0.613319	0.551005	0.211096	0.196323	0.410194	0.62536	0.617677	0.99993
Ypel5	38.276	0.167289	-0.810652	0.38974	0.717567	0.0814552	0.551143	0.978806	0.470876	0.99993
Neurl1a	22.4137	-0.970072	0.918114	-0.241055	0.0180927	0.0251536	0.67529	0.299343	0.323978	0.99993
Creb1	13.0021	-0.401547	-0.107237	-0.437039	0.325379	0.792494	0.448474	0.715583	1	0.99993
Pitpnm3	15.0449	-1.29708	-0.0386969	0.432248	0.0166379	0.942102	0.566515	0.286761	1	0.99993
St6galnac5	49.6951	0.617117	-0.0596716	0.945611	0.296918	0.919376	0.257686	0.689574	1	0.963814
Pcbp2	39.5612	0.8295	-1.21615	0.637678	0.0760816	0.00983729	0.33185	0.474297	0.219324	0.99993
Foxk2	18.8059	-0.53526	1.18249	-0.821601	0.184179	0.00371636	0.149141	0.600466	0.154936	0.860664
Tmem151a	25.1078	0.775813	-0.12962	1.70465	0.0879413	0.774378	0.00810882	0.491018	1	0.46686
Itch	19.5431	-0.417365	0.0866456	-0.713055	0.406022	0.862816	0.315163	0.774629	1	0.99993
Dbi	173.84	0.52219	0.0540964	0.456819	0.305789	0.915304	0.525507	0.696782	1	0.99993
Akap13	8.06372	-0.424971	0.425759	-0.87992	0.447857	0.447048	0.266494	0.805023	0.81436	0.971203
Phip	9.83424	0.476179	-0.484206	0.6058	0.286149	0.278171	0.336541	0.680571	0.688729	0.99993
Lrrc10b	46.6492	1.51511	-0.014357	1.63354	0.00895128	0.979812	0.0430529	0.229128	1	0.69916
Usp54	15.4427	0.151574	0.387504	-0.188259	0.717803	0.356308	0.750908	0.97886	0.745168	0.99993
2018-09-04	82.4846	0.443958	-0.553661	0.153296	0.343188	0.237679	0.816566	0.731799	0.661496	0.99993
Ston2	10.6286	-0.63159	0.29569	-0.497884	0.228795	0.571949	0.500883	0.639638	0.899992	0.99993
Rps5	137.045	-0.926286	0.555608	-1.39235	0.0785841	0.288809	0.0605843	0.476872	0.700488	0.754411
Mgll	27.0237	-0.942396	0.803016	-0.829026	0.0360926	0.0734485	0.189266	0.376134	0.455371	0.902016
Rps24	119.264	-0.556226	0.241182	-0.69544	0.146209	0.527623	0.198004	0.56508	0.873028	0.907328
Sprn	29.434	-0.549837	0.768473	0.126099	0.191653	0.0688472	0.831858	0.608157	0.445114	0.99993
Trim8	29.7992	-0.616129	0.322015	0.532273	0.151272	0.451997	0.379331	0.57099	0.818001	0.99993
Rorb	12.3941	0.855466	-0.606594	0.768763	0.129502	0.280715	0.332503	0.550342	0.691557	0.99993
Mdga1	12.1203	0.172324	1.32819	0.282635	0.756523	0.0188178	0.719251	0.997995	0.285546	0.99993
Acsl3	26.0048	0.260858	-0.335833	0.300344	0.523856	0.4121	0.603541	0.858873	0.790215	0.99993
Ube2h	24.8034	-0.0681761	0.0337132	0.16443	0.864012	0.932509	0.770205	1	1	0.99993
Slc41a1	19.8297	-1.60976	1.7405	-1.71136	0.00227361	0.00101422	0.0196137	0.14136	0.0871465	0.586552
Appl1	15.4673	0.334024	-0.552291	0.242125	0.517135	0.285065	0.739566	0.854312	0.697001	0.99993
Wscd1	32.7481	-0.961574	1.99667	-0.889285	0.0249745	6.02624e-06	0.140179	0.333152	0.00541468	0.847095
Rps25	148.671	0.207803	0.207048	-0.308796	0.669085	0.670289	0.653274	0.950357	0.962167	0.99993
Cux1	35.219	-0.171843	-0.1812	-0.0244004	0.71059	0.695591	0.970265	0.975269	0.974918	0.99993
Numa1	14.7726	-0.114501	-0.449842	0.600466	0.797969	0.315412	0.342792	1	0.721774	0.99993
Kdm3b	13.692	0.160496	0.931236	-0.356198	0.714098	0.0351145	0.565445	0.97661	0.359663	0.99993
Cramp1l	12.3533	0.113121	1.62127	-0.475747	0.838704	0.00444765	0.545275	1	0.166124	0.99993
Vapb	14.1905	-0.0542969	0.591347	-0.120084	0.898077	0.164598	0.841258	1	0.577665	0.99993
Prex1	15.488	-0.288123	0.575569	-0.339528	0.51984	0.199743	0.591586	0.855893	0.621232	0.99993
Cpd	11.0647	-0.128675	0.00614026	0.283463	0.75417	0.988076	0.625694	0.996954	1	0.99993
Ptplad1	34.8451	-1.24321	1.0035	-1.09124	0.0129707	0.0438271	0.118643	0.26266	0.386193	0.821023
Ttbk1	12.5564	-0.398985	2.4346	-1.30633	0.415078	2.34355e-06	0.0600582	0.781014	0.00351755	0.752352
Ap1b1	22.7067	-0.311653	0.455939	0.149376	0.527165	0.355516	0.830166	0.861137	0.745168	0.99993
Dido1	11.145	-0.770882	0.0302761	0.179476	0.111714	0.949891	0.79227	0.528719	1	0.99993
Dlc1	15.5643	-0.312371	0.544231	0.0898528	0.47193	0.211091	0.883576	0.821423	0.63543	0.99993
Kcnd3	13.5787	-0.910872	0.542937	-0.226498	0.0483653	0.236853	0.726466	0.413973	0.660692	0.99993
Cdc42se2	31.9742	-0.167013	0.212659	-0.0998838	0.699553	0.623248	0.870319	0.968327	0.933271	0.99993
Midn	27.9554	0.68456	-0.118316	0.93831	0.145158	0.800378	0.156934	0.564546	1	0.870368
Begain	32.2962	-1.01208	1.91948	-0.637063	0.0545443	0.000373529	0.388213	0.430994	0.0580363	0.99993
Foxo1	18.6379	-0.321454	0.152278	-0.251139	0.522787	0.761918	0.723816	0.858061	1	0.99993
Trerf1	19.8179	-0.654216	1.27893	-0.271847	0.150129	0.00543541	0.671341	0.569769	0.177959	0.99993
Eef1a2	49.6244	-0.387461	0.0162279	-0.322483	0.382701	0.97079	0.606933	0.757054	1	0.99993
Lmbrd1	19.0143	0.376269	-0.419433	0.677066	0.333382	0.281104	0.218158	0.7228	0.691872	0.927611
Ksr1	21.7099	0.159057	1.18331	0.345614	0.719569	0.00843779	0.581429	0.979314	0.209724	0.99993
Cpne4	27.9303	1.24802	-0.282826	0.480184	0.00310244	0.496928	0.414237	0.15491	0.850854	0.99993
Chp1	38.6521	0.12906	0.0896125	0.180813	0.742163	0.819331	0.744448	0.991248	1	0.99993
Fam65b	18.3406	-0.495917	0.307358	-0.536492	0.230228	0.456462	0.357872	0.640414	0.821924	0.99993
Dcaf8	26.629	-0.27665	0.649913	-0.386353	0.584351	0.200373	0.58894	0.901249	0.62188	0.99993
Leng8	19.0869	-0.577893	0.236248	-0.433202	0.384103	0.721244	0.643598	0.757054	0.986925	0.99993
Map4k3	22.546	0.0574258	0.456944	0.135188	0.907998	0.358904	0.847467	1	0.745168	0.99993
Slit1	17.7133	0.0608418	0.49842	0.237055	0.908843	0.349532	0.752473	1	0.744632	0.99993
Anln	18.8847	0.54912	-0.161835	0.568765	0.233617	0.724898	0.381918	0.640414	0.988476	0.99993
Ctnnd1	18.3316	0.169669	0.344981	-0.281985	0.686089	0.411809	0.63477	0.960068	0.790215	0.99993
Trp53bp2	21.3684	-0.847363	0.889563	-0.564908	0.0981694	0.0827763	0.432821	0.506673	0.472871	0.99993
Nr3c1	15.6623	-0.438788	0.585868	-0.699664	0.423693	0.286204	0.366703	0.787552	0.698041	0.99993
Lpin2	17.6209	-0.000571627	0.183748	-0.214889	0.99891	0.660639	0.716425	1	0.956567	0.99993
Setbp1	9.71912	0.226725	0.641694	0.376685	0.604512	0.144281	0.542929	0.913388	0.559175	0.99993
Slc12a6	14.4863	-0.703527	0.882284	-0.971541	0.136957	0.0629337	0.145447	0.556114	0.432633	0.855041
Tubb4b	61.0719	0.611011	-0.300108	0.600022	0.138663	0.465908	0.302395	0.558086	0.827516	0.99558
Ppap2b	31.387	0.325596	-0.0509442	0.877225	0.464078	0.90872	0.163437	0.816217	1	0.877537
Unc79	10.8512	-0.638355	0.720584	-1.00429	0.245977	0.190853	0.196152	0.646692	0.611278	0.906786
Cacnb2	25.4579	-0.278158	0.00883126	-0.271739	0.503675	0.983048	0.643866	0.844629	1	0.99993
Lnp	11.4736	0.962114	-0.596451	1.18027	0.032773	0.183352	0.0625191	0.365739	0.599616	0.755003
Arhgef7	19.4972	-0.3446	0.317983	0.303302	0.406236	0.443406	0.604926	0.774748	0.81063	0.99993
Hnrnpa0	41.5331	0.99914	-1.65351	1.02604	0.06188	0.00235357	0.171838	0.449002	0.125951	0.885171
Reep1	26.0966	0.233642	0.117653	0.705366	0.603204	0.793475	0.267518	0.912233	1	0.97189
Ank	27.0915	0.290082	0.450899	0.153595	0.439761	0.230606	0.772247	0.800607	0.655924	0.99993
Atat1	69.375	0.617772	0.0326892	0.920144	0.260516	0.952354	0.235235	0.658013	1	0.937993
Scaf11	13.3408	0.489298	-0.328925	0.363319	0.271261	0.459045	0.562624	0.667377	0.823671	0.99993
Zmym4	14.837	0.637223	-0.536108	0.3146	0.146473	0.221352	0.610722	0.565319	0.646019	0.99993
Rbm5	35.2817	1.47083	-1.62659	1.48565	0.000476242	0.000119493	0.0112274	0.080316	0.0308022	0.508624
Phf20	17.0063	-0.0560054	0.221014	0.0903038	0.883398	0.563002	0.867197	1	0.895383	0.99993
Ran	45.138	0.774865	-0.492305	0.681169	0.065814	0.240927	0.250416	0.459745	0.664685	0.957567
Zfand5	14.5293	0.150914	-0.715404	-0.177617	0.74135	0.119368	0.783426	0.990958	0.527963	0.99993
Lrrc4	24.6804	-0.451889	1.35316	0.0895701	0.307333	0.00262754	0.886042	0.698818	0.133189	0.99993
Elovl6	17.0663	0.141348	0.0120974	0.280522	0.75804	0.978965	0.665501	0.998328	1	0.99993
Actn4	22.9245	-1.55755	1.99376	-1.63542	0.000171532	2.10034e-06	0.00459421	0.0486461	0.00351755	0.398492
Foxg1	25.227	-0.388736	0.255979	-0.33363	0.312855	0.505976	0.539688	0.703511	0.856965	0.99993
Plekhb2	37.0344	-0.618057	-0.255578	-0.573665	0.147832	0.54816	0.340577	0.567216	0.88599	0.99993
Rpl8	118.343	-0.816024	-0.0348818	-0.684025	0.0712418	0.938117	0.282244	0.465221	1	0.984466
Zfp652	35.8457	-1.93581	0.780705	-1.42946	3.15181e-05	0.0839933	0.0251884	0.0207298	0.475396	0.623766
Jakmip2	28.9217	0.0354148	-0.144482	0.094357	0.928183	0.713158	0.865136	1	0.984117	0.99993
Galnt16	24.5836	-0.144318	0.23533	-0.0359714	0.775475	0.64202	0.959901	1	0.945044	0.99993
Mllt4	13.3459	0.201996	-0.122744	0.305811	0.627206	0.767879	0.60301	0.925255	1	0.99993
Wdr1	33.1869	-0.181338	0.587674	0.0247377	0.635447	0.125747	0.963516	0.930583	0.537841	0.99993
Ankhd1	12.952	0.484322	-1.08265	0.635545	0.187786	0.00351418	0.22065	0.60358	0.15208	0.928423
Klhl24	15.7301	0.225354	-0.632721	-0.0816817	0.583149	0.124608	0.888036	0.900809	0.536353	0.99993
Myrf	16.9598	-0.0913274	0.823926	0.165835	0.871335	0.146718	0.835287	1	0.561212	0.99993
Aars	26.8881	0.854728	-0.361758	0.945633	0.059998	0.423418	0.139168	0.444568	0.797838	0.845783
Hnrnpc	36.2465	0.462852	-0.607669	0.87159	0.294058	0.168992	0.162163	0.68792	0.581567	0.876868
Htatsf1	36.1244	0.83838	-0.466507	0.780661	0.0358306	0.24078	0.164603	0.375257	0.664685	0.878704
Qrich1	29.3659	-0.215661	0.242521	-0.319513	0.642149	0.601357	0.626285	0.932894	0.919161	0.99993
Rps4x	115.426	0.0432824	-0.411689	0.230441	0.915937	0.316147	0.691024	1	0.722559	0.99993
Ndfip1	105.387	0.523036	-0.280582	0.52866	0.155828	0.445706	0.309327	0.574465	0.812805	0.998346
Nktr	14.3127	0.827727	-0.125087	0.399861	0.0646929	0.778789	0.52535	0.457355	1	0.99993
Foxj3	20.9186	-0.521675	0.212124	-0.588204	0.269296	0.652561	0.377523	0.665135	0.951268	0.99993
Pfkp	24.5661	0.224135	0.131833	-0.235189	0.674252	0.804707	0.755032	0.953856	1	0.99993
Tbc1d24	12.1758	-0.193206	0.66972	-0.269044	0.647846	0.114945	0.652879	0.935823	0.521242	0.99993
AI314180	16.9957	-0.64491	0.294564	-0.862158	0.121925	0.478439	0.142723	0.538221	0.837692	0.850752
Brsk1	65.1351	-0.777249	1.24353	-0.259	0.127114	0.0155881	0.717816	0.547481	0.264447	0.99993
Mical3	9.44905	-0.195407	0.960318	-0.349287	0.690812	0.0527154	0.615202	0.963075	0.407837	0.99993
Rnf38	19.6113	-0.52812	0.576579	-1.05525	0.280945	0.239455	0.127643	0.676451	0.662922	0.824105
Mpped1	28.5618	-1.17866	0.835289	-1.21442	0.0361295	0.134951	0.123154	0.376134	0.548695	0.821023
Grin2a	21.411	0.23939	0.0245475	0.711874	0.633832	0.961026	0.316884	0.929823	1	0.99993
Nceh1	23.2504	0.40414	-0.651206	0.515487	0.361749	0.142691	0.410133	0.747953	0.557872	0.99993
Eps15l1	34.4823	-0.778272	1.14226	-1.19951	0.100404	0.0166384	0.072733	0.509875	0.269852	0.766242
Fa2h	36.192	-0.186196	1.15138	0.170078	0.645819	0.00503304	0.766657	0.934814	0.172177	0.99993
Rpl14	100.092	-0.737553	0.907155	-1.03461	0.158872	0.0839982	0.161163	0.577281	0.475396	0.876304
Syt13	26.6943	0.291519	-0.190716	0.393182	0.488017	0.649956	0.508123	0.833569	0.949817	0.99993
Fez1	77.7999	0.293272	-0.701081	0.337373	0.481144	0.0934399	0.566213	0.828928	0.490293	0.99993
Nras	22.8167	-0.0619758	-0.455637	-0.0422493	0.901577	0.364163	0.952447	1	0.750553	0.99993
Dbpht2	36.116	0.112804	-0.546582	-0.50366	0.7937	0.206338	0.40899	1	0.629498	0.99993
Kctd1	52.4227	-0.554059	0.817567	-0.73939	0.234688	0.0806319	0.261374	0.640414	0.469448	0.967541
Mapk8	18.3237	0.489134	-0.672603	0.338132	0.275972	0.134941	0.593435	0.672901	0.548695	0.99993
Arid4a	17.3782	-0.354832	0.0674165	-0.515411	0.42264	0.878764	0.409806	0.786863	1	0.99993
Asna1	76.3422	0.101414	-0.0149731	0.327419	0.796518	0.969634	0.556116	1	1	0.99993
Vamp1	35.462	0.298313	0.354346	0.400624	0.539475	0.466376	0.559942	0.870475	0.827736	0.99993
Fgf1	24.7122	-0.0698832	0.532803	0.0901267	0.886362	0.277337	0.896315	1	0.687705	0.99993
Rnf169	13.1104	-0.650729	0.788279	-0.465542	0.115817	0.0573061	0.42472	0.532068	0.419961	0.99993
Dek	38.8585	-0.929396	-0.242449	-0.357422	0.107254	0.67186	0.658729	0.520267	0.962953	0.99993
Dnajc27	20.1171	-1.43363	0.710726	-0.948364	0.000990236	0.0975056	0.117035	0.103562	0.496535	0.820479
Ddb1	22.7606	-0.0424636	0.510275	0.103058	0.917413	0.214082	0.858788	1	0.637693	0.99993
Chd2	10.4885	-0.748263	0.712573	-0.955725	0.0621371	0.0755597	0.0910108	0.449841	0.459433	0.787928
Sec23a	23.3935	0.349382	0.415971	0.127968	0.451648	0.370613	0.845284	0.80764	0.756942	0.99993
Fbxw5	38.667	0.380979	1.07764	0.250989	0.432674	0.028072	0.714505	0.794502	0.332224	0.99993
Dicer1	9.07538	0.143038	1.44879	-0.55441	0.758946	0.00232897	0.400814	0.998664	0.124999	0.99993
Psmc5	79.1839	-0.666749	0.153935	-0.972838	0.134609	0.728665	0.121818	0.553995	0.990569	0.821023
Epha6	23.2684	0.207777	0.430207	-0.401469	0.640432	0.334361	0.523341	0.932749	0.740269	0.99993
Zdhhc17	20.8049	-0.141663	0.328547	0.023351	0.767064	0.492537	0.972452	1	0.848016	0.99993
Clptm1	23.7188	0.690482	-0.00424382	0.837455	0.142192	0.992771	0.206809	0.561465	1	0.915248
Cblb	15.591	0.197399	-0.357664	-0.0826931	0.68723	0.466103	0.90501	0.961012	0.827516	0.99993
Pnisr	22.3872	0.28114	-0.183509	-0.138516	0.511628	0.668275	0.818966	0.849805	0.961161	0.99993
Sltm	28.2932	0.447018	-0.408366	0.476463	0.353346	0.396402	0.483518	0.740432	0.776595	0.99993
Raph1	10.4759	0.402891	0.0828353	0.264319	0.429969	0.870928	0.713871	0.793243	1	0.99993
Csnk1e	33.2878	-1.39772	1.51603	-1.86462	0.0100798	0.00540724	0.0142182	0.240523	0.177354	0.537636
Epn1	35.4806	-0.699097	1.06085	-0.769739	0.114842	0.0174322	0.21815	0.530878	0.275183	0.927611
Lmo7	14.4981	0.0926679	0.553848	0.398287	0.884035	0.384837	0.657698	1	0.768064	0.99993
Apod	52.3642	-0.231963	0.35001	-0.138088	0.582279	0.406942	0.816809	0.900363	0.785586	0.99993
Sfxn3	34.7995	-0.582826	-0.114085	-0.0442973	0.216165	0.808061	0.946815	0.629674	1	0.99993
Pikfyve	8.77795	0.277322	-0.528409	0.146706	0.584369	0.298242	0.837708	0.901249	0.708837	0.99993
Tpm3	44.8055	0.34744	-0.335988	0.452708	0.449822	0.464899	0.485872	0.806173	0.826804	0.99993
Tnrc18	8.41194	-1.12524	0.967274	-0.593688	0.0148229	0.0356339	0.357983	0.274307	0.360946	0.99993
Ubqln4	25.5455	-1.3621	1.16409	-0.578608	0.0047298	0.0152898	0.388327	0.178117	0.263249	0.99993
Pank3	13.4981	0.719116	-0.271835	0.351102	0.163868	0.597187	0.629071	0.581949	0.916848	0.99993
Brd3	16.9968	0.523674	0.250485	0.665949	0.22521	0.561195	0.274749	0.638007	0.89405	0.977303
Luc7l3	29.5449	-0.107963	-0.286054	0.213064	0.787777	0.475959	0.707104	1	0.835627	0.99993
Dnmt3a	9.39566	-0.633264	0.449085	-0.344339	0.173688	0.333723	0.599599	0.589766	0.740269	0.99993
2700089E24Rik	182.14	0.355137	-1.12549	0.507238	0.576174	0.079721	0.572027	0.895933	0.467196	0.99993
Ddx24	31.4899	0.575656	0.203295	0.571898	0.207338	0.65531	0.374591	0.622061	0.952376	0.99993
Abhd12	48.545	0.164689	0.232742	0.247321	0.704767	0.592526	0.687407	0.971502	0.914441	0.99993
Trove2	11.5887	1.2855	-0.812484	0.745296	0.0058149	0.0785638	0.251085	0.196216	0.466302	0.958963
Acap2	14.3214	-0.510234	0.59518	-0.943013	0.221206	0.154042	0.109739	0.634363	0.567185	0.812183
Lrp6	10.3722	1.03437	-0.498788	1.60368	0.0166239	0.244547	0.00837693	0.286761	0.668668	0.469622
Abhd8	44.8872	-1.42544	0.967688	-0.930615	0.000807501	0.0215623	0.115687	0.0912276	0.303201	0.820479
Ppp1r1b	60.648	-0.00639768	0.272909	-0.291244	0.992598	0.692529	0.765255	1	0.973177	0.99993
Cers6	24.9207	1.18048	-0.676953	1.29449	0.0236957	0.190678	0.076599	0.326463	0.611278	0.769584
Ppm1k	17.8343	0.313788	-0.661782	0.616072	0.504293	0.160412	0.353742	0.845009	0.572963	0.99993
Ankrd40	27.071	-0.607775	0.460643	-0.844289	0.192359	0.322403	0.199485	0.608621	0.728626	0.908848
Nrip1	19.7477	-0.714591	1.43954	-1.06049	0.110293	0.00153298	0.0931827	0.526729	0.103413	0.792735
Tns3	12.3911	-0.135996	0.427058	-0.0150169	0.778309	0.377532	0.982463	1	0.762145	0.99993
Fyttd1	23.0989	0.368678	-0.672195	0.61039	0.49509	0.214949	0.424169	0.839136	0.639051	0.99993
Garem	19.2016	0.363618	0.657766	0.0376066	0.411553	0.138815	0.952071	0.778872	0.553146	0.99993
Frs2	16.9147	-0.0827166	0.0635705	-0.0925887	0.843728	0.879592	0.875992	1	1	0.99993
Rhou	29.89	0.97624	-0.899554	1.19876	0.0572792	0.0794136	0.0967565	0.437714	0.46663	0.799972
Csnk1d	24.9619	-0.142198	0.269877	0.0118416	0.71711	0.491991	0.982973	0.978714	0.847794	0.99993
Dhx9	20.7006	1.20819	-0.98073	0.991496	0.00425228	0.0197559	0.093099	0.170476	0.291653	0.792735
Bbs1	15.0422	-1.23113	1.30219	-0.313386	0.0101816	0.00666596	0.639146	0.241	0.190626	0.99993
Pfkl	24.8682	-0.219002	-0.368266	0.524418	0.640084	0.432052	0.42855	0.932579	0.80262	0.99993
Panx2	25.3253	-0.245745	1.1455	-0.0219599	0.576271	0.0101022	0.971841	0.896009	0.220633	0.99993
Ppm1a	33.9535	0.367779	-0.526609	0.894397	0.428047	0.257127	0.173118	0.791884	0.675073	0.885531
Idh3a	38.1736	-0.225976	-0.0848496	0.0751217	0.612502	0.849097	0.905167	0.916762	1	0.99993
Rnf4	32.0596	-0.302158	1.25303	-0.914055	0.619474	0.0423962	0.288761	0.920186	0.381134	0.986459
Atf4	57.6356	-0.654344	-0.215445	-0.305958	0.161005	0.643087	0.641625	0.579493	0.94568	0.99993
Tet2	10.0877	1.35205	-0.420654	1.31814	0.01182	0.426376	0.0786184	0.25361	0.799871	0.772599
Fam53c	20.9929	-0.819352	0.725143	-0.936306	0.0819526	0.123186	0.158028	0.483058	0.534368	0.872996
Ppp2r3a	20.646	0.635237	-0.61826	0.939162	0.145235	0.156243	0.127035	0.564546	0.569294	0.823405
Usp7	17.9103	0.373204	-0.362516	0.336658	0.326859	0.34093	0.531114	0.716343	0.741826	0.99993
Kif21b	10.1079	-0.331363	0.19674	0.300698	0.475259	0.671434	0.646593	0.824004	0.962602	0.99993
Vcp	28.1552	0.304424	-0.385428	0.860813	0.521916	0.417757	0.200745	0.857768	0.79478	0.908848
Napepld	24.0235	0.189472	0.994267	-0.138194	0.677726	0.0308267	0.830284	0.955949	0.344438	0.99993
Fgf12	22.6177	-0.378384	-0.449111	-0.826217	0.393451	0.311227	0.187502	0.764755	0.717481	0.900109
Hnrnpab	41.5164	0.387826	-1.53587	1.39099	0.465864	0.00466835	0.0651611	0.817739	0.168189	0.758085
Slc23a2	14.2056	-0.364491	0.541534	0.0976901	0.364948	0.179065	0.863518	0.75065	0.593492	0.99993
Kcnq3	32.2059	-0.679848	0.127654	0.133577	0.144249	0.782996	0.838517	0.563871	1	0.99993
[truncated: 1,046,576+ more rows]
