# Supplementary material for: IL-17/CXCL5 signaling within the oligovascular niche mediates human and mouse white matter injury
Source: Cell Rep. Author manuscript; Available in PMC 2023 Mar 20. (PMC10026849; doi:10.1016/j.celrep.2022.111848)
Supplement: 4 [file NIHMS1860004-supplement-4.xlsx]

## Sheet: FDR<0.05_Expressed
Gene Name	Base_mean	log2(FC)	P-adj
Gm2691	480.986	3.0572	4.2803e-71
Gbp11	16.718	2.72916	3.07413e-11
Gm11659	7.94425	2.72674	4.81256e-10
Gm18981	8.5955	2.72281	6.3303e-08
Unc13a	11.121	2.62647	6.65705e-08
Fcgr1	6.13248	2.59944	2.59397e-08
Prss23	11.6309	2.49537	7.7253e-09
Gm42872	7.20212	2.47973	2.53042e-06
Gm42721	3.08716	2.34301	7.66723e-06
Hs2st1	11.1292	2.27428	4.65188e-10
Large1	7.91185	2.27219	7.53354e-06
Cd53	19.9773	2.2696	2.15954e-09
Grap	18.1459	2.24866	4.10953e-09
Rap1gap	5.02055	2.24293	3.00456e-05
Shisa8	2.8502	2.2361	2.46334e-05
Atp11b	3.10451	2.23507	2.70241e-05
4930527B05Rik	3.36394	2.20789	3.85828e-05
Tnfrsf1b	11.4877	2.19347	2.30922e-05
Huwe1	7.21374	2.18731	3.173e-05
C1qc	86.9479	2.17449	1.19399e-12
Vps13a	10.5038	2.14544	1.74384e-05
Gm43319	46.9375	2.12273	2.8322e-16
Vma21	10.4996	2.0894	4.1982e-06
C1qb	136.847	2.08322	7.35561e-14
Gm10801	14.9054	2.07906	6.03237e-05
5430425E15Rik	4.06597	2.07349	4.67845e-05
Pid1	10.3999	2.07021	0.00011625
Gm45828	10.8117	2.06575	3.8711e-07
Auts2	7.54403	2.063	0.000153748
Lrp1	6.35092	2.05375	0.000102204
Ptprn	16.2262	2.03116	1.06886e-05
Gm40893	5.56532	2.02363	0.000209765
Ssbp2	4.69528	2.01612	0.000178125
Zfp385b	5.90732	2.01416	8.32961e-05
Gm43871	4.54527	2.01112	0.000247011
Gm28085	7.39145	1.99794	0.000164256
Gm8730	43.6964	1.98945	1.64128e-28
Mir154	2.20253	1.97833	0.000309985
Hcls1	10.1887	1.91395	1.61207e-05
Hecw1	9.68872	1.90791	9.20358e-05
Gm37783	14.4163	1.90127	9.68666e-05
Pomgnt1	3.67435	1.89414	0.000634645
Ifi204	3.9473	1.89338	0.000413187
Cacna1a	2.214	1.89173	0.000656156
Naalad2	12.6592	1.89051	9.00092e-05
Gm47024	30.4703	1.88705	3.93576e-05
Flt1	21.7725	1.88629	2.55754e-07
D830039M14Rik	4.05177	1.88553	0.000652354
Mir28b	4.8038	1.87263	0.00023937
Kcnq5	11.2619	1.85913	4.41826e-07
Ints6	2.94844	1.85742	0.000779691
Ly86	36.3495	1.85286	1.5712e-08
Fyb	2.28752	1.85059	0.000933889
Gm38330	4.27305	1.84992	0.00094559
Gm45129	7.20626	1.84969	0.000186309
Gm29593	2.06958	1.84663	0.000958899
Gm13054	9.18404	1.84364	0.000175632
Rab11fip4os1	3.42459	1.82931	0.000815848
Prrc2a	3.8121	1.82552	0.00113077
Prkch	3.3233	1.82107	0.001158
Phactr1	19.3889	1.82038	2.10629e-08
Rabgap1l	20.0586	1.81703	1.93829e-05
Adgrl4	14.4908	1.81185	0.000344325
Foxl2	6.19811	1.80293	0.00110029
Gm15261	4.75605	1.80159	0.00124136
Klf2	29.3391	1.79556	1.16712e-11
Gm43046	25.5147	1.78196	1.14096e-05
Robo1	2.30687	1.77753	0.00154785
Epha10	11.7795	1.76833	0.000207208
Gm43047	23.5994	1.75902	3.99467e-10
Rgs14	2.31624	1.75549	0.00191006
Gm26937	13.2121	1.75549	0.000180641
Plxna4os1	9.57321	1.75375	0.00167168
Gm10800	42.3332	1.74884	6.14829e-17
Gm39059	4.49707	1.7475	0.00159296
Gm38259	9.16243	1.74032	4.93615e-05
1700123L14Rik	16.5711	1.73959	3.7517e-06
Mir329	2.88473	1.73599	0.00220161
Gm26971	12.0607	1.73579	0.00156241
Gm49268	5.72166	1.72714	0.00197581
Trmt1	3.83112	1.72667	0.000814189
C030006N10Rik	15.6758	1.72355	7.09431e-06
Pclaf	3.80088	1.72225	0.00244169
Bicd1	5.79128	1.72103	0.000471257
Cd86	2.88905	1.71799	0.00243665
Gm38134	3.9267	1.71732	0.00159296
Gm28720	2.31533	1.70859	0.00267273
Robo1	14.5729	1.69995	9.60641e-05
Relt	30.9217	1.6984	1.05721e-14
Htra4	13.6927	1.69773	5.05353e-06
Mid1	2.74807	1.69587	0.0029251
Gm15712	11.8997	1.69466	9.21228e-05
Dst	13.8135	1.69011	0.000143421
Hm629797	3.05481	1.68813	0.00309626
Mirg	23.7034	1.68736	3.94426e-05
Kcna1	5.41555	1.68672	0.0012612
Cdh8	10.3926	1.68318	7.46799e-05
Gm16347	4.96864	1.68166	0.00220262
Sema3g	3.56239	1.68162	0.00300039
Lyl1	12.4444	1.67879	6.1784e-05
Syn3	6.40262	1.67728	0.00334741
Gm37685	3.2786	1.67538	0.00334727
Thrap3	3.06288	1.67531	0.00276324
Lrrc26	12.0584	1.66793	0.000299233
Gm25005	2.6326	1.66737	0.00341595
Dpf2	4.32618	1.66706	0.00286149
Gm16235	2.50253	1.66548	0.00275472
Dkk2	5.00002	1.66266	0.000538493
Gm43876	12.2076	1.65994	6.45732e-05
Col5a2	6.37792	1.65662	0.000709875
Adgrl3	7.00857	1.6538	0.000752323
Safb2	11.3489	1.6523	0.000140089
Ubap2l	2.30384	1.6519	0.00398709
Pitpnm2	20.8162	1.65151	1.15771e-06
Ccr5	14.5995	1.65143	0.00055285
Vps41	4.32146	1.64577	0.00375919
Gm26580	44.9171	1.64221	2.73788e-16
Gm11750	7.77785	1.63909	0.00204748
Cdh13	5.1722	1.63294	0.00122791
Gm21009	14.8604	1.63065	0.000234676
Orc1	2.62498	1.63063	0.00339184
Qprt	7.73281	1.6287	0.0022218
4933400F21Rik	2.24608	1.62757	0.00414861
Selplg	11.0052	1.62437	0.000117097
Gm16060	9.6063	1.62392	0.00131591
Gm38070	3.43736	1.6235	0.00438076
Xpo7	10.4659	1.62024	0.00342067
Gm16146	2.30219	1.61765	0.00373322
Ghr	3.32758	1.61256	0.0049341
Abcc2	3.35095	1.61006	0.00526734
Gm44234	4.31598	1.60514	0.00372807
Draxin	10.9501	1.60505	0.00272798
Pyroxd1	5.73726	1.6046	0.00363772
Rac2	9.60886	1.60401	0.000485136
Reln	2.93244	1.60361	0.0039288
Gm45194	3.86001	1.60292	0.00529406
Ctsa	6.62995	1.60093	0.00130796
Gm37629	9.2569	1.60025	0.000179795
Cnot1	10.1494	1.59763	0.000984519
5330437M03Rik	6.05278	1.59681	0.000309985
Cldn5	10.3755	1.5956	0.00319859
Gm43321	22.2681	1.59224	2.40841e-07
Slc2a5	3.77719	1.58646	0.00282217
Crlf1	5.3737	1.5856	0.0028891
Msra	6.9442	1.58411	0.00217775
Ccdc130	2.44387	1.58372	0.00452827
4833412C15Rik	26.8966	1.58363	0.00520242
Khdrbs2	25.6468	1.58286	0.00620241
Ctnnd2	6.21135	1.58146	0.0026419
9230110F15Rik	3.29441	1.58017	0.00637481
Avpr1b	6.84486	1.57487	0.0062839
9930111J21Rik1	6.78658	1.57326	0.0031568
Gabrq	51.7303	1.56997	0.000381231
Col24a1	3.156	1.56936	0.00681716
Gm42702	5.44238	1.56934	0.00144056
Tgfb1	10.8702	1.56754	0.00285735
Gm10048	96.6373	1.5616	7.11586e-18
Gm44231	8.90537	1.55902	0.000256659
Suv39h1	9.54454	1.55718	0.000930019
Penk	801.159	1.55593	1.87687e-05
Laptm5	31.6101	1.55348	0.000603831
Cit	2.45232	1.5528	0.00726324
Ppp3ca	12.7229	1.5526	0.000579132
Gcn1l1	4.77865	1.55187	0.00527574
Serpina3n	1155.55	1.55089	6.69508e-13
Abl1	9.71467	1.546	0.00095934
C1qa	36.7362	1.54307	6.05632e-05
Gpr107	1.95483	1.53949	0.00600604
Trmt2b	4.10957	1.53758	0.00619825
Tmem119	65.1519	1.53682	1.42032e-06
Rarres1	6.02147	1.53666	0.00810007
Tmem132c	21.3064	1.53425	1.28558e-05
Gm48748	4.52965	1.53396	0.00548616
Wdhd1	2.28197	1.53294	0.00858752
4933426K07Rik	5.58834	1.53141	0.00588706
Gm43880	20.5585	1.52998	5.62241e-06
Gm47644	2.27964	1.5295	0.00620997
Olfr553	1.6216	1.52941	0.00878112
Mcf2l	6.06073	1.52881	0.0088543
Nbeal1	2.55202	1.52683	0.00774022
Pdzd3	6.51799	1.52496	0.00623249
Pwwp2b	7.8182	1.52493	0.00692229
9130208D14Rik	2.16062	1.52087	0.00923353
Gm43831	13.7366	1.52012	0.00129576
Gm43544	4.51725	1.52007	0.00896229
Mgat4c	3.66219	1.51918	0.00901575
Gm43879	34.3522	1.51343	2.56581e-05
Ugdh	2.29219	1.51311	0.00964284
Unc5c	10.5781	1.51025	2.58224e-05
6330409D20Rik	2.43714	1.51017	0.0097382
Gm42772	50.0137	1.50826	1.43923e-15
Huwe1	2.13121	1.50618	0.00852263
Kit	3.24342	1.5054	0.0102793
Gm18189	6.63946	1.50514	0.00513966
Serpina3c	2.40566	1.50198	0.0101344
Ubxn11	25.0216	1.50087	0.000872527
Usp16	14.0479	1.49898	0.00351995
Trmt1	1.84997	1.4988	0.00753959
Gm14172	4.65406	1.49447	0.011012
Klk7	4.2867	1.49185	0.0104209
Celf2	2.61463	1.48976	0.0107617
Gm22814	6.50014	1.48731	0.00394635
AI606473	13.73	1.48499	0.00503381
Gm38308	12.1832	1.48376	0.00525216
Serpina3e-ps	8.55803	1.48325	0.00303731
Gm47857	3.40547	1.48313	0.0116286
Adgrb2	5.34314	1.48016	0.00983603
Pla2g2f	18.8533	1.47806	0.00119193
Gm37536	8.24759	1.4766	0.00905791
Hsph1	2.92982	1.4734	0.0122571
Gm43341	17.3026	1.47281	8.62451e-06
Lhfp	2.19452	1.4727	0.00854698
Olfr277-ps1	12.9299	1.47067	0.00950195
Vgf	8.78413	1.47036	0.00527573
Pgs1	9.38722	1.46773	0.00636099
6330415B21Rik	64.8252	1.467	6.71719e-09
Eva1c	3.1009	1.46664	0.012948
Gm42895	2.42248	1.46656	0.0129651
Mast1	5.2812	1.46598	0.0106032
Tcim	9.849	1.46558	0.00149739
Gm10723	33.3849	1.46472	8.95108e-06
Gadl1	6.91514	1.46471	0.0130381
Heatr9	4.50556	1.46253	0.0127177
A230081H15Rik	20.2471	1.46135	0.000187199
Gm5434	2.12441	1.45873	0.0135449
Gm14165	10.706	1.45792	4.67477e-05
Nhsl1	3.01742	1.45706	0.0134958
4930556H04Rik	5.41266	1.45677	0.0073332
Rexo1	2.87285	1.45619	0.0135812
Gm37409	5.67642	1.45605	0.0114416
Rc3h2	13.2835	1.45541	8.02168e-05
Fam49a	9.54012	1.4554	0.00635665
Vps13b	2.07474	1.45536	0.0112863
Auts2	2.18868	1.45417	0.0111932
P2rx7	6.39568	1.45414	0.00117767
Gm19035	2.88119	1.45335	0.0137219
Mmp11	2.96727	1.45283	0.0132119
Ttc7b	6.9294	1.45232	0.00271391
Ptprk	2.12376	1.4523	0.0139765
Htr1d	4.09932	1.44996	0.0141939
Gm47271	1.66447	1.44986	0.0120996
Gm16231	23.5083	1.44855	0.000191532
Fut4	4.98637	1.44822	0.0115494
Gm47586	16.163	1.44534	0.00151199
Gabre	9.79937	1.44444	0.011392
Eif4e	1.2603	1.44342	0.0108163
Pm20d1	12.6456	1.44316	0.000902848
Gm42639	4.81835	1.44236	0.00757914
Fbxl22	6.73145	1.44215	0.00873493
Cd33	27.9574	1.44167	4.62354e-06
Gm42769	37.5741	1.43581	2.03952e-08
Mpeg1	52.1112	1.43559	0.00012355
9930111J21Rik2	17.4654	1.43532	3.75436e-05
Kdm2a	6.82469	1.43144	0.00300159
Gm43318	36.9863	1.43137	2.68082e-07
Huwe1	6.02963	1.42779	0.0160473
Slc35d3	23.9168	1.4274	0.00184876
Heca	4.55503	1.42485	0.0164924
Gm19325	2.96385	1.4242	0.0158403
Cacna1c	7.45084	1.42349	0.00569933
Gm13786	4.11821	1.4234	0.0160896
Mroh1	3.81699	1.42183	0.0134635
Gm43320	27.9379	1.41998	3.66003e-08
Gm43519	4.14784	1.41913	0.0135583
Ppp2r5a	3.5749	1.41889	0.0130649
Med15	2.66933	1.41756	0.0142779
Gm21738	7.07385	1.41634	0.0149915
Gm44022	7.82089	1.41466	0.00343189
Lsamp	35.2891	1.41274	3.0293e-09
Gm43887	5.50924	1.41099	0.0119279
Wnt2	26.3247	1.40862	2.79445e-06
Cgref1	80.197	1.40774	2.15577e-13
Efnb1	27.1195	1.40545	0.000365443
Gm47181	2.83454	1.40472	0.0164663
Gm14445	5.12266	1.40253	0.0129694
Trrap	2.72984	1.40164	0.0138364
Syne4	2.76991	1.40099	0.0188941
Clic5	39.2039	1.3995	6.85191e-09
Psme4	1.76889	1.39751	0.0189242
Cacnb2	5.59145	1.39427	0.00774248
Gm37517	8.08085	1.39233	0.00620997
Pik3cg	11.3107	1.39074	0.0091588
Gm13688	19.6074	1.38647	1.52859e-05
Ptafr	6.92513	1.38523	0.0198245
Gm16237	2.43481	1.38441	0.0133433
Sipa1l1	8.53559	1.38324	0.0186009
Gm22320	3.27363	1.38214	0.020332
Ift172	9.79186	1.3811	0.0167348
P2rx5	10.572	1.38088	0.00149438
Sash3	16.9514	1.37994	0.00373296
Arhgef18	2.65658	1.37987	0.0211315
Canx	20.0585	1.37804	0.000209624
Gm48819	1.9544	1.37767	0.0215085
Uncx	6.94707	1.37605	0.0146168
6720475M21Rik	6.07031	1.37545	0.0216947
Gm43830	7.37242	1.3734	0.00253869
Cep112it	6.06255	1.3718	0.0171344
Tmem214	2.7739	1.37154	0.022236
Eif4g3	1.75984	1.36973	0.0203263
Gm29808	4.03589	1.36818	0.00742187
5730521K06Rik	7.31222	1.36728	0.0210678
Trrap	4.92932	1.36711	0.0185002
Adgrf5	13.1881	1.3668	0.00538635
Col6a2	3.43069	1.36223	0.0231753
Map1b	6.52928	1.36014	0.0121357
Cpne7	35.9991	1.36004	1.70405e-05
Runx1	9.10603	1.35846	0.0238861
Prss48	4.46218	1.35538	0.0148144
Mbnl1	6.40055	1.35299	0.00872485
Ank3	1.89288	1.35225	0.0187205
Gm49266	3.56926	1.35148	0.0180165
Fam198a	3.5453	1.34938	0.0170409
Gm43885	17.3739	1.3492	0.00120948
Prpf3	3.07571	1.34901	0.0215329
Lncpint	4.50555	1.3487	0.0229235
Gm48249	2.71819	1.34775	0.0240509
Opcml	54.2457	1.34751	0.000458813
2900064K03Rik	62.6466	1.34247	2.06406e-10
Pla2g7	1.54616	1.34102	0.0173076
Lrp1b	4.26169	1.34086	0.0252115
BC035044	7.88112	1.33952	0.020547
Sipa1l3	3.65901	1.33899	0.0262329
Cul9	2.6647	1.33813	0.0255278
Sfswap	6.46366	1.33794	0.0263976
Gm43504	9.14082	1.3365	0.00300159
Gm12963	3.432	1.33466	0.0169769
Pik3r5	19.6342	1.33328	0.000954003
Gm38178	6.51692	1.33313	0.020466
Fam205a1	10.8533	1.33286	0.00136727
Spag4	9.32055	1.33262	0.0127057
Gm10657	6.48771	1.33229	0.0211852
Zfp324	9.31931	1.33182	0.00983891
2010111I01Rik	2.14688	1.33096	0.0235049
Gm43872	35.6463	1.32846	0.0048512
Gm22958	2.3666	1.32812	0.0279819
Gm13544	2.37441	1.32561	0.0274076
Lsamp	2.10201	1.31991	0.0284773
Gm38048	10.3314	1.3185	0.00653091
Myh9	2.00497	1.31561	0.0219216
Foxd1	20.052	1.31467	0.0120996
Inpp5j	4.66963	1.3144	0.0292551
Scn2a	20.5295	1.3134	0.00113077
Nrxn1	11.0779	1.31327	0.00125217
Fchsd2	4.18236	1.31325	0.0294594
Nipal2	51.4217	1.31234	0.000257327
Tgfbr2	20.6573	1.31171	9.78453e-05
Gm16045	1.55405	1.31081	0.0244416
AU040972	13.1519	1.31071	0.0138325
Gm43361	30.0381	1.3104	3.98536e-05
Syngap1	6.90367	1.30807	0.00895346
Gsap	4.78957	1.30672	0.0213388
Acly	1.3353	1.30546	0.0259263
Lpp	3.11229	1.30521	0.0192912
Asb4	63.7033	1.30497	0.00156654
Ddi1	5.40147	1.30446	0.0310978
Dgkg	17.6236	1.30225	0.00248855
Leng8	3.14313	1.30164	0.0319365
Pcgf3	2.40623	1.29875	0.0322825
Gm36899	5.70553	1.29695	0.0134564
Eefsec	13.1034	1.29609	0.00933231
Trim68	2.19064	1.29583	0.024267
Ndrg3	2.82853	1.29552	0.0329764
Steap4	2.53497	1.295	0.0330927
Gm7754	2.46749	1.29465	0.0327934
Gm14409	4.37492	1.29462	0.0298556
Gm37035	3.19089	1.29368	0.0203938
Tssk2	2.71616	1.2924	0.031338
AC129203.1	3.16547	1.29126	0.0336668
Tmem179	2.36364	1.29123	0.0244569
Gm45906	5.29554	1.2908	0.0173557
Fezf1	17.2873	1.29077	0.0326659
Gm31816	1.89795	1.29023	0.0287152
Mast4	3.62136	1.28934	0.0262729
Gm14204	39.3608	1.28923	7.39739e-05
AC123956.1	5.70913	1.28676	0.00505386
Hpgds	10.8797	1.2861	0.0020994
Scfd1	6.31805	1.28591	0.0305103
Gmds	1.44581	1.28579	0.0225649
Gm13314	4.56972	1.28424	0.0233351
Slc7a14	3.77304	1.28417	0.0239889
Sf3a1	5.37612	1.28127	0.0350828
Gm48511	6.93698	1.27793	0.035676
Gm44224	1.39517	1.27789	0.0234305
Rbms3	7.13731	1.27478	0.0348201
Rpl29-ps1	2.57234	1.2729	0.0253925
Slc8a3	19.7287	1.27287	4.24064e-05
Sbf2	10.7558	1.27227	0.0289988
Gm20700	7.40743	1.2713	0.00894335
Gm12039	3.71367	1.27061	0.0225079
Gm12063	5.2607	1.26884	0.0355363
Gm43829	30.7465	1.26867	0.000386722
Oas1a	1.99835	1.26761	0.0353494
Mast4	4.05279	1.26757	0.0356462
Gm49069	62.99	1.26714	3.98968e-12
D330041H03Rik	2.4614	1.26666	0.0376376
Galnt16	10.1886	1.26626	0.0175514
Pqlc3	5.46633	1.26607	0.0324597
Gm7394	7.00144	1.26603	0.0196756
Cnga3	1.95162	1.26589	0.0318381
Mxra7	5.1039	1.26548	0.0266799
Myo18a	26.3793	1.26539	0.00713169
Gm43175	35.7165	1.26526	0.0004059
Gm44207	6.88059	1.26319	0.0331582
Egfl6	42.5153	1.26311	0.000828829
Msto1	1.80826	1.26179	0.0332912
Gm6556	3.47356	1.2617	0.0337671
Nedd4	5.92672	1.26099	0.0343773
Lfng	7.19516	1.2586	0.0295128
Tcf4	2.90415	1.25827	0.0389747
Drd4	3.42232	1.25668	0.040041
Zfyve28	5.47112	1.25578	0.0257077
Trrap	3.19325	1.25527	0.0403575
Pan2	3.28077	1.25452	0.0343744
Rln1	2.3237	1.25255	0.0403315
Rhd	1.50747	1.25247	0.0314386
Dst	2.14318	1.2523	0.0389507
Magi2	1.73012	1.25212	0.0406563
Fry	2.0595	1.25166	0.0396297
Tle2	1.68652	1.25158	0.0386752
Gm44800	131.231	1.25145	8.82757e-10
Dpyd	5.95599	1.25078	0.0409118
AU040320	163.465	1.24936	1.97454e-19
Nlrp4g	2.55786	1.24897	0.0253611
Cep170b	2.933	1.24866	0.0406563
Gm48978	6.73832	1.24697	0.0283161
Supt5	4.51118	1.24648	0.0418971
Scn4b	293.833	1.24647	8.99446e-07
Gm12852	6.04267	1.24521	0.0418375
Mroh1	3.55197	1.24515	0.0259263
Pi15	27.7991	1.24406	0.00841496
Aoah	2.41329	1.24348	0.0371129
Pcdhga9	8.35156	1.24205	0.0113088
Serpinf1	1.64067	1.2407	0.0377791
Ric1	4.93245	1.24004	0.042545
Gm43502	25.0011	1.23973	1.0006e-05
Gm8237	2.5501	1.23967	0.041736
Vwce	2.20787	1.23965	0.0430465
Fmr1	63.2743	1.23918	5.31902e-08
Mir495	1.75402	1.23806	0.0432342
AC120150.1	1.24666	1.23761	0.0412221
Gm15896	1.28991	1.23743	0.0283064
Taok2	2.34628	1.23701	0.0414759
Syt2	296.706	1.23673	2.64317e-15
Urgcp	3.07809	1.236	0.0437165
Ncoa7	1.70896	1.23594	0.0384266
Mbnl2	31.7994	1.2355	0.00774248
Lcp2	7.73663	1.23451	0.00934719
Gm17747	1.6679	1.23393	0.0422111
Asah1	8.94844	1.23388	0.0119747
Mapk8ip3	3.79932	1.23158	0.0359897
Kmt2b	5.08993	1.23119	0.0314903
Rc3h2	15.6805	1.23096	0.0185268
Slitrk6	50.9494	1.23061	0.000133367
Bmpr2	3.09955	1.22995	0.0445729
Lsamp	40.3422	1.22976	0.000520498
Hectd1	4.47252	1.22959	0.0410732
Cdc42bpa	4.55606	1.22957	0.0284759
Zfp473	2.72435	1.22649	0.0352781
Cd4	31.1088	1.22649	0.0448403
Grin2a	3.44768	1.22636	0.0400943
Gmds	1.79138	1.22599	0.0432489
Uhrf1bp1l	2.35373	1.22448	0.0407247
Ppp3ca	2.75194	1.22447	0.0454122
Pde2a	2.7891	1.22331	0.031937
Serpina9	14.3874	1.22276	0.0438973
Tpbgl	31.1113	1.22228	0.000279443
St8sia3os	6.77982	1.22138	0.0270122
Mbd5	11.5555	1.2212	0.0302833
Zbtb46	1.49269	1.2209	0.0298767
Ints13	4.3778	1.21989	0.047097
Cnot3	18.6341	1.21938	0.000472823
Gm44883	1.89979	1.21911	0.0294594
Mctp1	4.90222	1.21898	0.043727
Tlr12	1.8927	1.21882	0.029489
Gm48210	3.5037	1.21872	0.0423346
Srcap	8.64492	1.21814	0.00676105
Gm43246	1.45304	1.21738	0.0303733
Gm42506	13.0589	1.21675	0.01516
Chl1	5.61179	1.21658	0.0238922
Tent5b	3.51879	1.21591	0.0446649
Acan	15.7658	1.21528	0.00560714
Gm6209	1.79267	1.21468	0.0442027
Gmppa	1.54547	1.21313	0.0368879
Sh3rf2	6.2852	1.21311	0.0477942
Pcdhga8	90.8861	1.21243	1.02856e-11
3110080E11Rik	51.7066	1.21197	2.40841e-07
2610203C22Rik	2.33639	1.21174	0.034537
Hspe1-ps5	3.25814	1.21055	0.0473737
Fam227a	3.97871	1.21001	0.0431386
Gm12992	8.23467	1.20984	0.0416733
Mtus2	4.74916	1.2097	0.0484845
Atp1a3	7.69093	1.20941	0.0240676
Gm8995	9.94891	1.20778	0.0284984
Kalrn	6.10774	1.20552	0.0287804
Gm42865	9.73358	1.20512	0.0410699
Cadps	23.6977	1.20491	0.0154717
Stard9	5.6145	1.20401	0.041004
Gm28294	18.5035	1.20376	0.00427481
Rnf4	4.08225	1.20285	0.0427895
A530083M17Rik	21.1747	1.20281	0.00614609
Cebpb	40.8389	1.20204	0.00011625
Smarca2	14.9566	1.20126	0.047262
Gas2l1	12.5263	1.20074	0.00154888
Gm48759	15.3213	1.20046	0.00773082
Hyou1	3.0768	1.20004	0.0410361
Airn	1.32162	1.19916	0.0407914
Gm48784	7.7555	1.19595	0.0465377
Sst	1329.12	1.19581	2.27796e-09
Snx14	6.13666	1.19209	0.042545
Ppfia2	13.6442	1.19102	0.0191903
Cacna1d	9.36497	1.19078	0.029966
Gm38116	17.333	1.18838	0.00138359
Pdlim7	3.63805	1.1878	0.0367434
Gm23864	1.31218	1.18557	0.0351842
BB187690	5.41467	1.1854	0.0475951
Gm7045	6.41974	1.17986	0.0182629
Tnxb	9.99261	1.17889	0.0129277
4833415N18Rik	4.14701	1.17837	0.048642
Gm42497	2.08206	1.17777	0.0405551
Kcnip2	2.15326	1.17447	0.0496149
Slc24a2	5.49754	1.17279	0.0455565
5830444F18Rik	1.22229	1.1721	0.0447436
Col6a4	3.80746	1.1709	0.0487007
Mxra8	8.96967	1.16825	0.0354786
Rasgrp2	9.80953	1.16732	0.0169902
Pank2	3.28961	1.16678	0.0485685
4921534H16Rik	16.4966	1.16609	0.00133107
Ggt7	223.014	1.15928	7.16033e-07
Cyp2f2	1.85638	1.15915	0.0496727
Gm20555	19.3698	1.1589	0.0303741
Pcdhgb4	8.18203	1.15888	0.0345083
Cacna1c	43.5939	1.15883	3.5496e-07
B830012L14Rik	187.977	1.15875	3.5929e-07
Runx2	34.3883	1.15844	8.6473e-05
Gm37529	24.728	1.15824	0.000533291
Bmp2	43.5377	1.15757	4.15923e-07
Rbfox3	5.08492	1.15703	0.0353494
Gm26638	28.1142	1.15628	0.00930355
Chn1	10.3504	1.15591	0.0484069
Fli1	20.6324	1.15435	0.00264433
Il6ra	18.1899	1.15373	0.0173006
Plscr5	2.07541	1.15369	0.0496091
Gm47027	7.04366	1.1536	0.0217252
Gm12734	7.18142	1.15213	0.0201151
Rabep2	1.16742	1.15164	0.048698
Ret	28.8547	1.15075	0.00835326
Mta2	1.19066	1.1505	0.0407535
Ccdc148	1.23027	1.14865	0.0409156
Hibadh	10.2405	1.14665	0.0463854
Scgn	18.3334	1.14474	0.00220519
Adora2a	27.8481	1.14471	0.0381124
Dpp8	4.67437	1.1444	0.0325909
Gm15338	21.0251	1.14392	0.000205331
Tspan18	269.947	1.1438	3.471e-07
Gm42768	95.8717	1.14267	4.98371e-08
Auts2	9.98858	1.14251	0.0248651
Gm48430	1.17661	1.13987	0.0424636
Erp27	1.89335	1.1394	0.0410699
Eif2ak1	1.15072	1.13753	0.042935
Ube2k	16.5121	1.13283	0.000273052
AC129203.2	2.79899	1.1279	0.0465351
Ppp2r2cos	12.8125	1.12663	0.004738
Rnf8	6.78279	1.1249	0.035676
Gcnt2	16.2784	1.12216	0.0164051
Tnik	11.1922	1.12131	0.0470096
Gm19619	12.1087	1.11946	0.0407914
Ctnna3	10.5595	1.11926	0.0358737
1500011B03Rik	23.2881	1.1184	0.00185384
Fam155a	11.4016	1.11558	0.0341456
Adarb2	8.78108	1.11477	0.0388114
Gm37006	34.0489	1.10868	7.34009e-05
Dffa	92.113	1.1081	5.02381e-05
Gm37503	5.63177	1.10758	0.0468412
Dctn1	69.7539	1.10572	2.56276e-07
5530401A14Rik	23.4367	1.10469	0.0133593
Gm42770	88.4153	1.10449	7.79104e-08
Gm23405	1.21603	1.10335	0.0484069
Gm37051	17.1214	1.10098	0.0011002
Itga1	1.73251	1.09839	0.0481511
Trappc12	12.5589	1.09728	0.0152931
4921534H16Rik	18.8945	1.09704	0.0184448
Dbn1	4.99213	1.0945	0.0382698
Gmip	8.78965	1.08745	0.0319648
Cdh5	18.1108	1.08187	0.0419876
Med12l	5.38016	1.08166	0.0461956
Dpf1	8.75417	1.0809	0.0442027
Pros1	41.2853	1.07944	1.30772e-06
Gm45290	13.8097	1.07822	0.0340317
Zfp646	14.8802	1.07605	0.0156569
Gm38105	17.4892	1.07528	0.0295891
Nat8l	3060.34	1.07497	0.00731315
Itpr1	11.6311	1.0727	0.0326357
Ocln	11.5198	1.07211	0.0446372
Wnt7a	45.4483	1.07084	0.000301908
Pdyn	186.617	1.07063	8.23396e-07
Gm43776	34.5111	1.0696	0.00152447
Slc29a3	88.7413	1.06954	1.55636e-05
Ankrd29	20.3269	1.06892	0.000130756
Grik2	8.92018	1.05899	0.0279521
Gm43316	38.3199	1.05828	7.81671e-05
C1ql2	201.695	1.05802	1.71571e-06
Gm20371	22.8377	1.05572	0.00167909
Cacna1e	24.9443	1.0541	0.00212896
Sv2b	7.41867	1.05356	0.0450223
AC151284.2	231.788	1.05273	3.62625e-06
Scaf4	23.1698	1.05237	0.00841496
Supt5	12.8913	1.05168	0.0169532
Nfib	28.8175	1.04838	0.0236259
P2ry13	40.6327	1.04716	0.0161478
Eri3	5.40693	1.04621	0.0412077
Thsd7a	653.738	1.04559	2.7475e-22
Rbm3-ps	8.57931	1.04443	0.0147433
C3ar1	19.0069	1.0426	0.0418993
Trp53i13	7.23519	1.0421	0.0430252
Chst12	56.4657	1.04087	0.000282214
Kcnq1ot1	754.425	1.04005	2.31332e-12
Gm47246	18.6377	1.03883	0.0352747
Brwd1	12.3214	1.03805	0.0449633
Gm48692	96.5323	1.0319	0.00164507
Dock8	50.9144	1.03132	0.000164649
Robo2	19.8625	1.02916	0.0367434
5530601H04Rik	41.1215	1.02901	0.0288979
Slc40a1	21.7646	1.02664	0.00528675
Ptprm	24.9431	1.02636	0.0106226
Gm13187	22.4478	1.02367	0.0149507
Hsf2	16.5778	1.02216	0.00342866
Gm48261	24.7721	1.02169	0.018203
Epha3	34.0615	1.02125	0.00672584
Col25a1	537.469	1.02081	2.7475e-22
Dph5	23.854	1.01729	0.00487333
Gm42588	11.3296	1.01704	0.018971
Gm43670	32.2554	1.0164	0.00168244
Gm17922	44.7717	1.01551	0.024267
Cyp2u1	8.51969	1.01374	0.038782
Kcnk6	13.8009	1.0134	0.0406563
Mbtps1	16.9193	1.01326	0.0319986
Chrm5	23.2914	1.01308	0.00504929
Gnas	72.7135	1.01242	6.60754e-09
Olfml2a	21.5816	1.01119	0.0374225
Fhl1	15.1155	1.00859	0.00341426
Pcdhga4	17.7617	1.00761	0.00355832
Itpr1	11.0675	1.00563	0.0259466
St6galnac4	21.6985	1.00546	0.0351145
Olfml2b	322.328	1.00512	1.30047e-07
Gm26964	9.54243	1.00333	0.0196172
Exoc4	8.30767	1.0028	0.0473927
Cdh2	27.3106	0.998681	0.000223127
Gm13886	19.906	0.996983	0.00236904
Gm38085	37.9078	0.995513	0.0178818
Chga	601.674	0.992574	2.68428e-08
She	13.0526	0.991463	0.0484932
Nos1ap	73.922	0.989152	0.00125217
Gm44801	32.9187	0.986105	0.000125216
Gm43317	63.372	0.985722	0.000566787
C79130	20.0175	0.985647	0.0023341
Slc8a2	201.797	0.983503	6.52344e-11
Gm3248	8.83382	0.982548	0.0331043
Foxc2	12.1008	0.981226	0.0449616
AC122538.2	43.1553	0.980326	0.0014334
Acot3	23.047	0.974536	0.00516565
L1cam	48.4644	0.973601	1.22909e-05
AC129186.1	15.5898	0.971469	0.0458014
Ap3m1-ps	6.61501	0.970695	0.0374225
Pcdhb12	36.7426	0.969498	0.00548596
Iqsec1	9.77904	0.966114	0.0371328
Gm10654	24.8537	0.963995	0.0270707
Nell1	40.4266	0.963253	0.00026059
Gpc1	197.845	0.961075	3.27787e-13
Sesn1	50.0138	0.95622	0.00032771
Mettl5	11.8104	0.955777	0.0360151
C2cd4a	12.1351	0.954109	0.0390144
Drd2	134.23	0.953692	0.004039
Hcn4	71.1675	0.951463	0.000791736
B230307C23Rik	22.5171	0.950941	0.0128374
Gm45461	7.67906	0.949416	0.0374484
Scap	223.715	0.945964	4.87076e-14
Gm44898	28.8846	0.945455	0.00608307
Ptms	35.0199	0.945137	0.0272641
Gm44678	32.2368	0.944443	0.0115614
Lgi3	75.7443	0.943927	8.63188e-11
Slc32a1	684.145	0.937533	1.84468e-12
Gm23388	263.089	0.936173	0.000952988
Gpr88	298.94	0.935583	0.0234192
Ubr5	21.6353	0.93274	0.0192683
Eif2ak3	42.5616	0.932308	0.00494633
2900027M19Rik	132.486	0.931807	5.41478e-06
St8sia4	129.637	0.93129	1.27132e-06
Pcdhb21	41.1915	0.930084	0.000891193
Gm10855	57.4535	0.928803	0.00869321
Ltbr	12.6443	0.927259	0.0227629
Emx2	12.8237	0.927027	0.0356136
Gm43874	20.6908	0.925272	0.00202532
Unc5c	37.8057	0.923481	0.0181038
Gm38273	26.8042	0.923071	0.00078071
Myrf	362.643	0.917676	2.79401e-11
Vstm2l	72.0082	0.916741	5.7707e-05
Atp2b1	81.7448	0.913713	0.000584433
5530401A14Rik	7.92639	0.9134	0.0408594
Scg3	11.6655	0.912422	0.0386308
Mafb	355.102	0.910583	2.87214e-05
Pcdhb13	110.667	0.910194	6.97516e-06
Lsamp	26.9986	0.907805	0.00846297
Nlgn2	26.8218	0.907628	0.00282106
Tmem185a	126.141	0.906359	1.13246e-09
Gm42993	80.1045	0.90628	0.00144966
Bloc1s3	84.7071	0.903982	0.00334993
Dlgap1	28.0207	0.903967	0.0391856
Gm49226	12.2305	0.901741	0.0264735
Gm10862	42.9216	0.899348	0.00195202
Tada3	21.1751	0.898271	0.0233731
Fcrls	45.6684	0.898071	0.00218226
Cd2bp2	9.69225	0.896077	0.0486244
AC151284.1	68.382	0.894617	3.38588e-05
Pcdhb11	37.7335	0.893096	0.000145028
Dlst	29.4122	0.892672	0.00651033
Gm44230	69.9994	0.890704	0.0235454
Tenm3	28.9862	0.890508	9.76748e-05
Kank4	52.978	0.890401	0.00580913
Pkn1	34.5983	0.888685	0.000166272
Gpr3	20.4571	0.887626	0.0247436
Rdh11	82.3348	0.886839	1.28481e-07
9530059O14Rik	57.1838	0.886577	0.00328039
Plod3	58.8229	0.886148	0.00024046
Grem1	49.2509	0.884754	0.000596704
Mycbp2	9.5946	0.881577	0.0358859
Uap1l1	16.7053	0.881136	0.0485954
Itm2c	1623.93	0.880489	8.36823e-10
6430571L13Rik	16.2537	0.880342	0.0399901
Itm2b	997.782	0.880192	8.52181e-08
Gm43169	17.5588	0.879891	0.00867234
Cbx8	43.1969	0.879479	9.38557e-05
Ctnna2	63.2203	0.878193	0.00509869
Gm37602	39.4142	0.877138	0.000277915
1500035N22Rik	23.1677	0.876911	0.0201145
Mrpl12	57.3392	0.873174	2.71335e-05
Nxph3	24.4685	0.871772	0.00599009
Megf11	28.5729	0.870678	0.0154122
Gpr155	144.865	0.870546	2.87554e-07
Cep170	18.599	0.869985	0.00889555
Tmem109	118.749	0.867334	2.78025e-05
Ephb6	50.8618	0.865251	4.03436e-05
Gm37984	73.4122	0.865023	0.00156654
Gm44742	12.3045	0.864854	0.0493501
Limd2	303.466	0.864464	3.39087e-06
AC129328.1	27.4263	0.862867	0.00326578
Lyrm1	19.7053	0.860645	0.00148705
Themis2	13.9767	0.860525	0.0353828
Etnppl	108.411	0.860524	0.00475476
Dennd1a	21.7761	0.858083	0.0302187
Sncb	362.767	0.857795	0.0010147
Gm45178	87.1749	0.856647	0.000216226
Nsg1	529.055	0.854663	2.55713e-06
Atp2b1	33.9347	0.854567	0.000511862
Klf4	27.7362	0.853835	0.031338
Gm42919	15.4415	0.851263	0.0205565
Lrp1b	27.5674	0.849988	0.0229109
Clstn2	406.173	0.84995	3.23108e-12
Tcp1	32.3945	0.844832	0.000422712
Pcdhb9	99.3846	0.84305	0.000661023
Cst3	1421.97	0.842283	0.000143856
Sema4d	143.694	0.841544	1.92993e-11
Sympk	80.1837	0.840907	0.00498926
Pcdhb10	48.3188	0.84063	0.00265259
Gm37107	49.7422	0.839811	0.00491722
1700017B05Rik	102.347	0.839223	0.000195705
Grin2a	102.37	0.839042	9.46541e-05
Slc6a1	1916.61	0.834123	9.01715e-12
Gm48889	15.8348	0.832436	0.0254543
Gadd45b	47.3385	0.831944	0.0019387
Tmem42	67.9641	0.831781	8.44802e-05
Snhg14	38.985	0.829106	0.000670252
Lrp10	112.82	0.828301	0.000309012
Gpc5	50.5186	0.825839	0.00201988
Gm37880	24.6425	0.82496	0.0148887
Nts	97.9501	0.824641	0.000513249
Plp1	3797.36	0.823631	3.25437e-13
Nell2	988.565	0.821631	1.41453e-08
Pcdh10	18.307	0.821309	0.0430252
Gm47590	53.9639	0.817004	0.000610508
Slc6a11	824.131	0.81642	2.74818e-08
Kcnh2	105.379	0.812351	0.000243619
Gm44798	76.5571	0.811668	0.00276609
AC168050.2	42.0568	0.80686	0.0176622
Chrna7	134.271	0.806603	1.20633e-06
Derl1	342.321	0.806107	1.11529e-08
Syne1	16.3455	0.805153	0.043727
Erg28	35.4978	0.803353	0.00430042
Lingo3	301.801	0.802087	6.96043e-12
Map1a	285.782	0.800871	3.80149e-10
Bicc1	38.4896	0.800639	0.00585149
Phactr3	47.2996	0.798052	0.0303725
Btbd9	25.5193	0.797415	0.00714378
Slc14a1	49.5936	0.795751	0.0026508
2510039O18Rik	225.406	0.794797	1.73423e-07
Slc44a5	32.907	0.793788	0.0409618
Smim17	228.009	0.791994	0.00503871
Nipal3	381.834	0.791336	4.66999e-08
Slc17a8	39.1843	0.791238	0.0457154
8030445P17Rik	47.6839	0.790809	5.5926e-05
Grin2d	39.1299	0.790722	0.00418864
Gm44541	45.1484	0.790584	0.00673916
Kif1a	12674.5	0.789958	6.15073e-12
Nrsn2	1782.76	0.789305	2.51724e-17
Smim18	77.7931	0.788875	0.000694037
Gm42616	47.8556	0.787445	0.0367434
Crim1	934.307	0.787227	1.93703e-10
Gm44802	81.5096	0.786953	0.000139776
Gm42583	85.4902	0.786381	0.000349066
Txndc12	120.068	0.782288	3.49096e-05
Ptprn	3165.15	0.78111	1.7714e-09
Sik2	38.9794	0.780798	0.0133052
Ficd	101.178	0.77684	0.00809568
Glra3	69.1944	0.776036	0.039186
Pomt2	83.0003	0.775003	0.000130265
Chrm3	185.924	0.773519	0.000108566
Tmem144	78.0204	0.772088	0.000189683
Rtl9	51.7727	0.771273	0.000814189
Aplf	40.7129	0.770108	0.00124028
Disp2	2902.39	0.7694	1.08876e-16
Sparcl1	3939.16	0.769013	1.46998e-05
Foxo6	263.315	0.768921	0.000104141
Gm15425	47.2836	0.767932	0.006935
Gabrg2	320.364	0.765545	1.17583e-10
Zfp444	110.881	0.765496	0.0127516
Trub1	107.181	0.765456	0.010688
Gm48743	23.6849	0.764277	0.0191531
Arsb	241.831	0.762406	3.02398e-14
Magel2	100.601	0.761953	0.0403575
Trf	91.1516	0.761605	8.31795e-05
Hs6st1	112.134	0.761089	2.56276e-07
BC030500	70.6843	0.760157	0.0214255
Gm42840	20.6906	0.760045	0.0226471
Hbb-bs	73.8883	0.759054	0.00450979
1700056N10Rik	21.1192	0.759005	0.046744
Auts2	108.222	0.755485	6.60718e-05
AC129186.2	56.5988	0.755246	0.00647118
Faf2	208.246	0.754606	0.000222057
Gse1	67.1347	0.753752	0.0408605
Plod1	78.6207	0.75362	1.24604e-06
Sema5a	1846.26	0.752646	4.91218e-33
Pbx3	31.2085	0.752307	0.00300036
Grm2	51.9134	0.75225	0.0106651
Lamp2	162.938	0.750747	3.37595e-07
Acta2	37.2864	0.749973	0.0114875
Fstl5	92.5709	0.749726	0.0089336
Gm43889	52.2968	0.748179	1.71296e-05
S1pr1	328.123	0.747734	0.0119747
Htr2a	219.921	0.745753	0.000107437
Tspan31	36.7109	0.745477	0.00554663
Acsl1	77.7018	0.745472	1.10192e-06
4930526A20Rik	47.0012	0.743813	0.0156003
Ackr3	59.4296	0.741363	0.00578709
Lifr	531.975	0.740882	9.47811e-12
Gm42991	43.6008	0.740234	0.0192683
Hpgd	97.3583	0.740053	0.00870537
Celf2	37.3614	0.740049	0.0421958
Tspan6	86.8714	0.738743	0.00263741
Kcnt1	18.3251	0.738638	0.0419252
Dchs1	122.487	0.737906	0.000363033
Krt2	53.7927	0.736485	0.0249735
Asb18	48.7518	0.735234	0.00845612
Gm24187	20868.1	0.732722	0.0450465
Adipor2	202.418	0.731064	9.13689e-06
E130311K13Rik	82.5698	0.727666	2.54751e-05
Xbp1	220.749	0.726903	0.000103515
Vip	48.4584	0.726579	0.0260681
Heyl	62.3603	0.726185	0.00477376
Tmem59l	1256.81	0.72547	4.55314e-07
Ric3	198.777	0.72381	6.07949e-08
Icam5	418.161	0.722023	0.000659158
Fads6	217.011	0.721488	1.14172e-06
Gm14117	15.2149	0.721335	0.0322825
Gm15810	36.9747	0.719576	0.0134587
Tti2	23.9359	0.719182	0.0273978
Tmem47	331.792	0.718021	2.27571e-05
C1qtnf4	280.504	0.717988	0.000156723
Cacng8	43.6012	0.716842	0.00122575
Slc45a1	108.215	0.716713	0.01064
Tppp3	55.1257	0.71643	0.00108962
Gm25911	1181.78	0.71331	0.00428827
Ugt8a	22.4329	0.711843	0.017655
Tnfrsf21	934.544	0.710767	2.76362e-06
Tmem35a	465.897	0.710558	0.0068685
Lrpap1	281.478	0.710128	9.21228e-05
Gpm6a	10603.7	0.709055	5.44265e-06
Pqlc2	39.356	0.707653	0.029389
Ostm1	353.062	0.707272	2.70769e-06
Galnt14	19.3483	0.70716	0.0474471
Clstn3	88.9947	0.706245	0.00144382
Slc7a14	2466.14	0.704723	1.92585e-19
Gm44229	28.7669	0.703493	0.00902409
Fam20c	77.0156	0.703167	0.000925195
Dnajb9	321.441	0.701443	0.00220157
Asah2	213.876	0.701128	0.000791477
Rtn4r	321.91	0.70028	5.4732e-05
Arxes2	239.022	0.698122	8.51684e-07
Scrt1	60.6032	0.698072	0.000169918
Atp1b1	8327.46	0.697242	5.55793e-06
Naaladl2	38.76	0.696864	0.0317418
Prrc2b	374.451	0.693217	3.72953e-09
Pcdh17	2208.16	0.692901	1.933e-18
Ets1	44.7016	0.692183	0.0405228
Hap1	50.6507	0.688224	0.0340982
Nectin3	108.38	0.687716	0.0124329
Npy	206.28	0.686802	0.00124028
E430024P14Rik	57.5904	0.686639	0.0134194
Mfsd14a	179.044	0.684933	2.55754e-07
Ccdc88b	32.561	0.683954	0.0269989
Ttyh2	531.103	0.683745	5.22421e-15
Reln	183.334	0.683625	0.000117162
Palm3	24.0262	0.681845	0.0439259
Tmem43	202.543	0.680923	5.34303e-06
Arl4d	81.8137	0.680408	0.00651033
Pom121	1093.37	0.680294	8.05001e-15
Srsf10	145.362	0.678191	0.0375663
Tnfrsf11a	46.0926	0.677832	0.0321852
Slc37a3	98.6564	0.677421	0.0123748
S1pr5	219.314	0.677361	5.03621e-05
Cx3cl1	2481.38	0.677329	5.37271e-09
Selenok	53.0683	0.676934	0.0136798
Fosl1	30.5783	0.676929	0.0303179
Cse1l	55.6946	0.676292	0.00046583
Gm26794	43.3245	0.675696	0.0105599
Camk2b	64.1717	0.675607	0.00483379
Trpc1	248.315	0.675225	4.93719e-07
Tmem128	72.838	0.674471	0.00125217
Gpr37	77.8389	0.674442	0.00917717
Maf	177.97	0.6744	0.00254947
Atp8a2	730.276	0.673257	5.03014e-10
Slc22a17	28.627	0.672029	0.0364325
Ubiad1	57.8289	0.671726	0.00702973
Megf10	305.284	0.668648	6.64165e-05
Spock1	2225.39	0.668239	1.50328e-11
Atp2b2	865.711	0.667427	1.58232e-16
Prnp	3225.39	0.66623	1.30984e-05
Zfp830	291.216	0.665019	0.00166538
Pcdhb18	146.633	0.664832	1.27017e-07
Aig1	142.643	0.664362	0.000170775
Angpt1	39.3678	0.664275	0.0113611
Rem2	116.31	0.662911	0.000342138
Plxna1	472.466	0.662267	4.20972e-06
Serpine2	584.972	0.661681	2.76591e-07
Calm2	11595.4	0.661553	0.0413469
Nrg3	36.1101	0.660402	0.0241145
Tmem63b	366.045	0.660168	5.48785e-09
Rere	40.9864	0.659526	0.00576132
Galnt17	1125.51	0.65842	1.47125e-09
Ext2	53.2418	0.658203	0.0104537
Kcnd1	131.991	0.657813	0.0171758
Rtl8b	555.068	0.657615	0.000176784
Nbea	69.5015	0.657195	0.0259351
Qsox2	75.7811	0.656794	0.00795757
AC160336.1	31.8009	0.656679	0.0120575
Gm37895	37.2216	0.655506	0.0374205
Heatr5a	58.8503	0.655343	0.00465744
Pcdh10	286.027	0.655316	3.83175e-11
Gpr137b-ps	36.0898	0.653127	0.0392281
Dop1a	20.4093	0.652767	0.0331656
Gm5909	22.8186	0.652575	0.0414017
Tnr	4708.86	0.651464	1.17583e-10
Snx19	143.539	0.650351	0.0187549
Slc1a1	1089.82	0.6476	9.25061e-05
Pcdhac2	231.772	0.646958	1.75952e-06
Rpl7l1	292.847	0.646726	0.000110416
Atp1a2	2437.02	0.645984	0.000733431
Gins3	40.0161	0.645934	0.0267236
Tspan13	2196.18	0.645738	0.000187103
Pbxip1	244.133	0.645178	0.0173329
Cd38	47.1041	0.643601	0.0161478
Cldn11	1096.67	0.642169	1.28115e-10
Thada	77.1736	0.6415	0.00832393
Med26	92.5059	0.641096	0.00192498
Mmp16	103.372	0.640683	0.0175132
Rasl10a	80.0753	0.639417	0.0309124
Lmbrd2	782.096	0.638993	7.07878e-12
Agtrap	52.2774	0.638814	0.00787444
Ankrd63	415.619	0.638471	0.000485136
Lpl	236.651	0.637799	0.000353184
Kctd1	226.219	0.637697	0.00112379
Acvr1b	1008.54	0.637203	3.13716e-10
Rbfox1	4342.05	0.636204	0.000227938
Slc4a8	1563.1	0.635148	1.72769e-07
Paqr8	128.63	0.634289	0.000213133
Atrn	2788.32	0.633648	5.75831e-47
Nptx1	4108.29	0.633022	8.0941e-05
Tmem50a	330.563	0.632708	0.000223127
Pex5l	49.0383	0.631835	0.0309823
Rgl2	33.0804	0.631732	0.0437716
Tmed4	475.011	0.631354	1.34594e-11
Smarcc2	34.3832	0.631274	0.0374205
Lsamp	3149.96	0.62952	1.05347e-09
Cachd1	137.195	0.629161	0.0123984
Epdr1	739.72	0.628431	2.2436e-06
Atp2b1	2464.46	0.627891	9.89915e-11
Mef2d	82.2349	0.626384	0.000147754
Paqr9	1388.6	0.625596	4.93124e-11
Acp2	429.236	0.624429	1.68278e-07
AC114585.1	117.169	0.624083	0.0082691
Pla2g7	77.1829	0.623484	0.0189113
Gm37814	74.0117	0.619891	0.0171251
Elovl4	392.612	0.619549	1.60851e-07
Gdf10	41.4227	0.618814	0.0407247
Pcdhga3	208.09	0.616715	0.0039288
Endod1	531.037	0.616611	1.03479e-16
Zmat2	2823	0.61636	0.00427455
Cd109	64.0677	0.615785	0.0281021
Alg2	886.735	0.615398	9.99327e-12
Nbl1	172.586	0.615387	0.00081471
Arl6ip5	205.693	0.615371	0.00221983
Zcchc17	105.867	0.613936	0.000126888
Lrrn2	1585.38	0.613251	3.17406e-10
Tmem158	263.512	0.613169	7.01581e-05
Nectin1	304.907	0.61316	0.000188187
Hsd17b11	140.111	0.612405	0.00172186
Dgat2	430.067	0.611497	2.12912e-06
Zfp638	85.4144	0.611312	0.0407914
Timp2	2144.29	0.610269	1.66729e-08
Slc38a2	816.023	0.610044	1.12894e-23
Nrxn3	365.872	0.609887	1.24966e-09
Pcdhb19	146.673	0.60958	2.93858e-05
Ssr1	1726.35	0.609163	5.01451e-11
Pcdh1	223.145	0.60886	0.000139313
Gm19938	60.8133	0.608193	0.027938
Tgoln1	1447.02	0.607581	1.78163e-08
Epha6	631.303	0.606605	4.7449e-09
Cntnap1	1435.43	0.60637	7.55143e-14
Rnf145	554.479	0.606348	1.16107e-14
Napa	1187.16	0.606205	5.41478e-06
Scg5	860.93	0.605264	8.37205e-05
Mrpl40	28.0118	0.60502	0.0403492
Btg1	243.473	0.604853	0.00285735
Flt3	57.478	0.60452	0.0299419
Pcdh19	107.305	0.604351	0.0221117
Dirc2	242.75	0.603791	0.000219198
Ctsb	2718.6	0.603669	1.07533e-08
Tmbim6	1426	0.60354	3.86371e-08
Serinc3	1977.29	0.60295	4.01328e-07
Plbd2	208.88	0.602494	0.00118334
Dync1h1	15406.1	0.602315	0.00774248
Gm43848	42.9992	0.601972	0.0133433
Sema3e	195.638	0.600893	5.50676e-10
Gabrg3	583.122	0.599595	2.03316e-10
Cdhr1	73.1657	0.598923	0.0461453
Htr1b	60.5558	0.596432	0.0380129
Gm44799	45.1009	0.596005	0.0403315
Clcn5	166.8	0.595848	0.028704
Psmd11	209.335	0.595757	0.000124143
Grina	1268.86	0.595697	6.37235e-06
Praf2	255.127	0.594746	0.0113088
Reep2	898.312	0.594638	1.17348e-05
Rab11fip5	45.7245	0.594071	0.0482291
Ttc39c	203.442	0.593996	0.0001848
Gm45179	34.0724	0.592804	0.0473013
Scd1	558.732	0.592588	2.45896e-08
Necab2	556.259	0.59232	0.00462272
Cpe	3334.98	0.590828	1.94903e-05
Zfp536	606.157	0.589565	1.36337e-06
Lmbrd1	212.095	0.589353	3.57569e-05
Tmed5	102.52	0.587817	0.00110457
Hpcal1	449.465	0.587608	0.000649959
Hapln4	1069.51	0.587267	1.43534e-06
Id3	126.673	0.58697	0.00349509
Chgb	10854.6	0.586776	0.00483601
Ncam2	747.646	0.586648	5.25416e-12
Emb	255.187	0.586046	0.00257247
Scpep1	108.91	0.585574	0.00283508
Hapln1	192.616	0.585141	0.000770336
Mog	296.919	0.585115	2.85152e-07
Grm7	83.6671	0.584592	0.00333264
Kcnd2	1358.41	0.583874	1.08876e-16
Ccbe1	390.551	0.58363	0.00220161
Cadm3	1513.49	0.58351	0.000485136
Slc5a5	218.906	0.58347	0.00474138
Epha7	93.6128	0.583202	0.00187622
Gpr158	2142.2	0.583103	1.19291e-09
Slc35a5	169.274	0.582347	1.34365e-06
Cant1	90.26	0.581646	0.000157622
Syt5	977.636	0.580878	0.000280917
Dag1	245.231	0.580856	0.00109494
Sgpp2	129.549	0.580815	0.0255268
Efcab14	411.906	0.580776	1.26166e-06
Rnf216	244.221	0.580441	1.23487e-06
Ddost	224.462	0.579425	2.67939e-06
Crcp	95.7513	0.578922	0.000908434
Scd2	9267.16	0.578003	2.88597e-15
Grin2a	7450.31	0.577626	7.14847e-13
Abca2	1181.34	0.577394	2.5038e-09
Glg1	1920.51	0.57645	1.93703e-10
Pim2	260.146	0.575543	0.000733997
Grm5	1269.07	0.575213	2.18763e-12
Nudc-ps1	115.792	0.575143	0.0250724
Plxnb1	358.759	0.574322	0.000234812
Slc35f6	53.4459	0.573657	0.0272851
Cplx1	5698.59	0.573315	0.001379
Osbpl2	360.643	0.572005	1.66912e-14
Wdfy3	1851.44	0.57146	6.03951e-07
Chst1	1263.12	0.570605	2.0067e-05
Cacnb1	557.482	0.570325	0.000195077
Gm45159	198.18	0.569457	0.00197441
Mal	2145.83	0.569165	6.56907e-10
Shisa6	2598.87	0.568868	4.98371e-08
Hexim2	100.232	0.568163	0.00449126
Marcksl1	904.247	0.568088	3.17236e-05
Pgrmc1	1109.14	0.56682	5.6698e-07
Syp	7306.08	0.566771	5.30217e-05
Hint1	345.283	0.566629	0.000610447
Acvr1c	197.911	0.565515	7.54066e-05
Commd7	124.202	0.565396	0.0122109
Clstn2	1166.09	0.565395	8.53837e-09
Mpp2	756.619	0.565388	0.00145998
Atf7ip	410.939	0.565068	1.28481e-07
Plekha2	253.822	0.564599	0.000381984
Triqk	87.412	0.564403	0.0119975
Yrdc	114.214	0.563902	0.0438776
Glra2	94.1088	0.563835	0.0109047
Itm2a	64.5971	0.562655	0.0450394
Asph	639.276	0.56261	0.000850473
Gpr37l1	511.826	0.562525	0.0180366
Lrrn1	1656.46	0.562398	8.86377e-17
Rbfox3	93.7074	0.562031	0.0151429
Mfsd6	42.0374	0.562024	0.0446413
Abca1	316.228	0.561678	0.000116016
Tm9sf2	213.786	0.561467	2.51007e-05
Sv2a	2071.16	0.560403	2.81054e-11
Cyp46a1	576.74	0.56039	0.000104849
Aldh1b1	82.7369	0.560109	0.0434977
Ajap1	348.424	0.559983	5.06447e-12
Calb2	347.777	0.559292	0.038782
5330417C22Rik	158.218	0.559273	0.00854698
Tmem127	1274.14	0.558976	1.84468e-12
Fgf9	76.712	0.558796	0.0162588
Nacad	274.744	0.557731	2.68082e-07
Pigg	80.8489	0.55638	0.0196268
Degs1	689.942	0.555692	2.26851e-07
Casz1	50.6322	0.555302	0.048994
Cdkl1	71.7176	0.555209	0.00705445
Kcna2	2354.26	0.554916	7.41175e-14
Mfap3l	125.315	0.554337	0.00338036
Mansc1	151.987	0.554153	0.00184983
Thy1	454.847	0.552308	0.0189242
Nlgn1	183.723	0.55113	8.83118e-05
Lrrc3	79.5729	0.550844	0.0238861
Hepacam	502.67	0.550812	5.53688e-10
Rtl8a	264.843	0.550355	5.92683e-05
Paqr4	236.552	0.550303	0.0456539
Slc1a2	16166.5	0.549759	0.00202148
Akap11	2035.17	0.549319	0.00162134
Son	249.836	0.548897	0.000275027
B3galt1	241.256	0.548383	0.000657967
Srebf2	213.294	0.547907	0.00170212
Plxna4	3573.77	0.547761	6.3256e-10
Bcl11b	3277.66	0.547353	4.78281e-06
Elovl5	513.817	0.546602	8.51444e-05
Slc7a1	277.896	0.546017	2.87704e-07
Pgap1	556.792	0.545826	0.00095354
Agt	45.9931	0.545376	0.0428915
Gpr137c	374.592	0.544293	7.11408e-08
Tlnrd1	182.617	0.544083	0.0359284
Stmn3	4542.52	0.544025	0.000406202
Nsg2	3747.76	0.542604	0.000527537
Tmem130	727.914	0.542329	0.00217775
Svop	688.52	0.542179	0.000468523
Mchr1	161.952	0.540725	0.0454833
Zfp248	109.371	0.540693	0.0372036
Tmem74	363.775	0.539913	0.00170212
Med22	109.232	0.539657	0.0219559
Nectin3	121.422	0.539298	0.022107
Spag7	388.595	0.538749	0.00163836
Spock2	2657.1	0.538688	0.000136417
Ube4a	236.53	0.53841	0.007802
Zscan29	110.31	0.538352	0.02273
Tbc1d10b	858.669	0.538085	0.000558583
Susd4	745.206	0.537827	4.97111e-05
Pcdhb15	84.417	0.537815	0.00414861
Polr2a	364.468	0.537543	2.77172e-06
Ttc19	403.889	0.537301	9.7237e-07
Ubac2	110.524	0.537064	0.000902216
Ncan	4256.88	0.535479	1.43705e-05
Nkd2	56.9361	0.535236	0.0454451
Smap2	2172.89	0.534747	0.000107809
Rasd2	323.958	0.534697	0.000488385
Grm1	353.789	0.534554	0.0016372
Ccdc125	90.6651	0.534113	0.00225859
Abcg1	861.65	0.533519	7.24118e-10
Lhfpl4	1181.03	0.533221	6.37235e-06
Mboat7	236.739	0.532961	0.00271818
Dkk3	3771.92	0.532946	0.00940271
Negr1	1583.04	0.532905	5.49651e-07
Snx13	210.412	0.532856	0.000242207
Gpr37	572.095	0.531846	5.0598e-08
Wasf2	149.873	0.531467	0.0163291
Bmyc	278.647	0.530705	0.0243182
Cacna1e	95.0781	0.529636	0.00257951
Tpm3-rs7	45.5838	0.529553	0.0441101
Lrfn2	78.2604	0.529494	0.0227312
Fzr1	67.3392	0.528625	0.0295891
Cln8	202.999	0.528158	0.00109494
Ugcg	1143.69	0.527928	2.53042e-06
Gm47163	138.67	0.527296	0.0263435
Rpn1	414.465	0.526961	0.00141631
Map7d2	227.681	0.526125	4.67845e-05
Vps13c	1269.99	0.525492	0.000319503
Ube3a	89.0192	0.524978	0.028704
St8sia3	2900.58	0.523749	1.39028e-08
Arx	42.4161	0.523702	0.023455
H2afx	359.874	0.523179	0.0283313
Gm44562	38.2984	0.522934	0.0364398
Slitrk1	1233.5	0.522673	4.50012e-11
Cplx2	15260.2	0.522587	0.00191867
Slit3	472.552	0.522086	0.000583438
Hnrnpab	186.703	0.520828	0.0148059
Trpc5	409.212	0.520606	0.0178351
Tm9sf3	1847.8	0.520264	4.26382e-11
Gabra4	223.106	0.520166	0.00460955
Dpy19l3	532.093	0.519851	2.33631e-05
Tmem101	81.2398	0.519653	0.00501926
Kcnc1	445.512	0.519496	4.02945e-05
Gabbr2	2244.43	0.518561	4.41826e-07
Pdzd8	1017.78	0.518404	8.39332e-19
Slc39a6	833.804	0.517113	0.00203851
Vhl	303.271	0.515938	0.00158898
Tspan2	1884.13	0.51545	4.29014e-08
Slc30a4	127.559	0.515357	0.00329872
Itgb1	139.085	0.515262	0.0205429
Sv2c	1348.97	0.515217	0.0211852
Ccne1	68.3448	0.515216	0.0218422
Grin2b	20655.5	0.514967	9.60644e-11
Slc41a1	550.553	0.514876	6.45732e-05
Drg1	71.816	0.51396	0.00730201
Clcn6	623.063	0.513925	0.000182213
Gm43305	171.557	0.513128	0.000753669
Pcdh10	266.452	0.512653	3.79917e-07
Lemd3	60.5091	0.512537	0.0143235
Creb3l2	369.432	0.512442	0.00277535
Gm12709	107.32	0.511743	8.0096e-05
Grik3	1172.07	0.5117	8.34717e-07
Cmtr2	97.6763	0.510877	0.026186
Msn	278.421	0.510592	4.69975e-05
Inf2	416.533	0.510391	0.00025753
Cnpy4	72.9628	0.508672	0.0103588
Sc5d	301.659	0.508373	1.60139e-09
Sos1	1131.82	0.508321	0.000892669
Rtn4rl1	991.157	0.508144	2.76205e-06
Fjx1	201.021	0.507614	0.0171594
Slc12a9	125.48	0.507559	0.0251249
St8sia6	113.708	0.507444	0.019181
Cnnm4	134.113	0.507301	0.0204189
Adra2c	113.584	0.507057	0.0129507
Tef	486.953	0.506769	0.000139388
Lrp1	1725.92	0.506481	6.27876e-05
Cacna1c	780.981	0.505692	1.94276e-06
Mageh1	273.156	0.505631	0.0049341
Tmem50b	642.106	0.505509	0.000301836
Tmeff1	164.541	0.505423	5.08295e-05
Srd5a1	64.2785	0.502684	0.045823
Cpd	1276.53	0.502683	4.88313e-08
Gm17066	72.2189	0.502239	0.0313278
Them6	71.6294	0.501914	0.0369164
Fam3c	254.547	0.501473	7.09431e-06
Tpp1	138.723	0.501377	0.020547
Med30	137.98	0.500349	0.00788441
Sema6b	334.751	0.50025	0.00303656
Prox1os	39.2334	0.500195	0.0485864
Sorl1	4858.41	0.499907	8.48883e-11
Dsel	65.7883	0.499833	0.0295322
Cntnap5b	121.192	0.499831	0.0410699
Tpm1	1085.15	0.499717	0.0448881
Plxna2	1323.12	0.499358	1.27837e-06
Zwint	9499.9	0.499214	0.000862331
Ptges3	143.546	0.499148	0.00720717
Scamp1	2685.55	0.499032	1.16109e-05
Map1b	81198.4	0.498489	2.13334e-05
Tug1	58.6752	0.497654	0.0353155
Zdhhc8	549.068	0.49762	0.00376756
Pcdh20	425.905	0.497361	0.0027962
Smpd3	245.782	0.497115	0.00503446
Thap11	410.249	0.49658	6.60031e-07
Mogs	120.127	0.496369	0.042686
Gnao1	116.057	0.496021	7.66682e-05
Kcnq3	4845.9	0.494811	4.06289e-09
Man1a	508.625	0.494303	2.80454e-05
Sox1	597.326	0.494152	0.0112911
Slc2a13	1100.96	0.493529	1.31221e-05
Pcdhb17	247.326	0.492926	0.00602214
Smarcd1	505.474	0.492596	0.00102168
Wdr46	207.111	0.492474	4.84665e-05
Lrp4	191.759	0.492383	0.00262038
AC122538.1	45.9566	0.492244	0.041557
Flrt3	110.619	0.492135	0.000734727
Hmox1	87.5659	0.49207	0.0263786
Bmpr2	4627.77	0.491988	8.09061e-29
Slc48a1	373.501	0.491585	4.01328e-07
1500011B03Rik	374.62	0.490996	0.000315958
Fads1	1262.31	0.490924	4.86138e-05
Lrrc4b	1059.65	0.490707	6.21104e-05
Fam43a	254.611	0.490345	0.0282394
Cygb	994.88	0.490338	6.98294e-05
9330121K16Rik	689.259	0.489653	3.47807e-06
3300002P13Rik	1037.1	0.488339	3.19841e-05
Slc9a1	553.646	0.486401	5.95449e-12
D10Wsu102e	3799.1	0.485216	0.000828829
Wbp11	757.224	0.483988	0.00138358
Grasp	453.495	0.483304	0.033164
Rbm27	103.878	0.483293	0.00530014
Tmem9	81.1094	0.483212	0.0207247
Gpc4	514.786	0.483047	0.000846829
Sp9	217.373	0.482827	0.000477017
Tmem28	178.444	0.482345	0.0011298
Cebpd	117.573	0.481876	0.0332388
Slc35f1	1232.7	0.480956	6.77478e-06
Fndc5	669.118	0.479764	6.56907e-10
Edem3	359.164	0.479461	0.000940799
Pter	741.057	0.479156	0.010934
Ppp1r15b	147.09	0.478314	0.00812477
Parm1	1020.1	0.478096	0.0282384
Celsr2	2893.54	0.477594	4.29312e-07
Tmx3	589.961	0.477571	6.01327e-05
Slc35b4	122.972	0.477158	0.00488707
Ubr5	80.4159	0.476636	0.0239478
Dnajc11	156.948	0.475658	0.0144275
Erlin2	396.454	0.474681	7.74711e-07
Golga3	499.977	0.47464	5.91821e-09
Chst2	2956.55	0.474622	2.3983e-11
Ndnf	374.971	0.474271	0.0106795
Sufu	176.616	0.474263	0.00131591
Nsd1	1111.04	0.473896	8.64189e-08
Ano6	101.58	0.472473	0.0483248
Gm36952	57.0057	0.472314	0.0213726
Rsl24d1	421.07	0.472138	0.0179475
Clcn4	484.238	0.471914	4.44417e-08
Dnajb11	162.513	0.471619	0.00530242
Tmem106b	1918.2	0.471516	3.60442e-08
Igfbp5	202.646	0.471502	0.0215669
Kdelr2	309.153	0.470999	0.00268944
2019-03-06	4474.4	0.470744	3.80149e-10
Slc38a9	196.904	0.470512	0.0024768
Nipa1	448.839	0.470279	9.35274e-05
Zc3h10	136.713	0.469953	0.0136801
Xxylt1	146.302	0.469472	0.0218486
Sdc3	771.287	0.469248	2.77292e-09
Qpctl	87.4504	0.469119	0.0431
Cic	507.128	0.469084	0.00657146
Surf4	278.853	0.468557	0.0299981
Ralbp1	115.509	0.468516	0.00475737
Tmx4	3323.76	0.468453	3.87216e-10
Fbxl16	2215.57	0.467338	2.22434e-05
Htr1a	371.52	0.466314	0.00503735
Pomk	346.039	0.466013	4.11952e-05
Mgat5	611.104	0.465873	2.79806e-05
Pxmp4	163.596	0.465138	0.00502185
Mepce	323.346	0.46494	6.58782e-05
Ptprg	372.814	0.464516	3.37885e-05
Bcap31	468.221	0.462904	0.00112151
Emc4	80.7493	0.462218	0.0474287
Ssr3	1395.97	0.462007	0.000136417
Aff2	429.172	0.461906	0.0257893
Aqp4	411.408	0.461771	0.00361478
Rims2	615.392	0.461291	1.03454e-07
Coro6	121.519	0.461214	0.032975
Rapgefl1	363.539	0.461132	1.80018e-05
Coro1b	268.315	0.460652	2.90644e-06
Slc7a5	118.971	0.460179	0.0203601
Hdac9	269.989	0.460125	0.00525738
Kcng2	129.166	0.459943	0.0209107
Ephb1	98.6854	0.459691	0.0249342
Cmtm6	111.727	0.459653	0.012728
Entpd6	224.429	0.459238	0.00315436
Gm44240	73.6566	0.458962	0.0380677
Vkorc1l1	321.891	0.458012	0.00620997
Dhcr24	297.098	0.457766	9.50004e-05
Nxpe3	251.55	0.457579	0.0125365
Unc5c	734.608	0.457472	4.0378e-05
Pex14	233.96	0.457113	0.0358816
Kif1b	3674.37	0.456843	0.000545213
Pde3a	152.015	0.456809	0.0358859
Ndel1	326.407	0.456642	0.00496828
Igf2r	470.583	0.455593	0.000127743
Cbfa2t3	132.256	0.455236	0.00437928
Opcml	2163.31	0.454916	1.15832e-07
Pomp	368.954	0.453494	0.0229235
2810006K23Rik	217.976	0.453182	0.0405157
Inafm2	914.769	0.452253	0.000168861
Pigs	481.741	0.452142	0.00818033
Agpat4	969.506	0.451104	2.50895e-06
Reep1	216.053	0.451059	0.00122277
Crk	101.324	0.450273	0.0332912
Fstl4	310.903	0.450238	0.000236801
Ap1s1	400.571	0.450171	0.0171871
Bcan	315.047	0.449218	0.00243665
A230056P14Rik	99.1826	0.448925	0.0116813
Slc39a10	1161.87	0.448723	0.000238779
Syt12	68.8168	0.448362	0.0204117
Efnb3	1039.46	0.447679	2.79983e-06
Atn1	807.466	0.447503	0.0350828
Doc2b	925.161	0.447131	0.00319859
Fam174b	158.079	0.447038	0.0232153
App	1029.54	0.446763	0.00433038
Fads2	281.006	0.446509	0.0296864
Megf9	2032.27	0.446063	0.000185389
Slc44a1	477.571	0.445845	0.00139752
Gm42547	372.698	0.445786	0.00167548
Slc4a4	1126.15	0.445432	0.000240956
Chrna4	240.004	0.44503	0.00104046
Ano3	1392.11	0.44473	0.000968858
Lamp1	2055.12	0.444487	7.47347e-16
Lrrn3	896.012	0.443222	7.80356e-05
Sgcb	410.207	0.443085	0.00291528
Cyp51	412.043	0.442395	0.00408081
Gpr26	1771	0.442195	5.76212e-08
Ksr1	116.161	0.442048	0.0374205
Nrcam	331.944	0.441919	0.00417923
Syt13	1223.44	0.441473	0.000986755
Cyp7b1	164.492	0.441323	0.0260156
Atp2a2	547.757	0.440511	0.000207693
Leprotl1	591.471	0.440138	0.00229131
Kcnj10	1360.31	0.439659	7.69852e-06
Sec14l2	250.406	0.439571	0.00181515
Ormdl3	336.032	0.439357	0.0091588
Ebna1bp2	443.424	0.438584	0.00577277
Jpt1	624.002	0.438539	0.0433356
Mal2	1420.12	0.438334	0.0186545
Reep3	130.879	0.438141	0.0446413
Cnih1	179.856	0.437446	0.0109418
Kcnc1	945.461	0.437011	0.000245829
Prox1	1887.54	0.436833	3.51648e-05
Znhit6	112.564	0.435966	0.0365657
Cog7	122.418	0.435956	0.0152821
Wwox	81.5036	0.4357	0.0347141
Lrrc20	355.765	0.435381	0.00247595
Dner	1006.81	0.434576	5.88358e-05
Ccdc97	677.244	0.433493	0.000112952
Snip1	164.666	0.433436	0.000697902
Dnajc16	623.233	0.43314	0.000596704
Adcy5	1112.15	0.433138	0.0364386
Peg13	2879.41	0.432789	0.000179585
Smg5	275.753	0.432761	0.00600651
Arf5	178.91	0.432731	0.0291406
Fam168a	214.116	0.432547	0.00075523
Myo1d	422.004	0.432237	0.000442802
Pard3	58.1931	0.432172	0.0369896
Scarb2	1775.32	0.430871	2.29983e-17
Ptma	1025.81	0.430816	7.13972e-05
Slco3a1	95.6675	0.43066	0.0428915
Bri3bp	1145.21	0.430102	0.00217181
Lrrc59	870.024	0.430056	3.50352e-05
Cntnap2	353.256	0.429596	0.00484931
Neurod1	307.646	0.429281	0.0249223
Grid1	398.17	0.429196	0.00117667
Il1rap	176.305	0.429129	0.000776613
Clstn1	2174.48	0.426784	1.07324e-06
Pfdn2	91.2225	0.426282	0.0322144
Itfg1	1364.29	0.424422	2.31516e-05
Rab40b	389.732	0.423643	0.0211852
Mex3b	246.431	0.423595	0.00276023
Prr12	951.575	0.422653	0.00114017
Snx15	210.173	0.422224	0.0116795
Dnajb14	2629.12	0.421404	0.000577841
Rflnb	174.481	0.420837	0.00478796
Pcdhb20	114.027	0.420433	0.00134991
Gpr101	223.982	0.42034	0.00880715
Cacna1e	1818.42	0.419681	0.000753809
Neurl4	120.704	0.41907	0.00774248
Zfp628	223.337	0.418623	0.00474138
Amfr	728.195	0.418419	0.00126681
Lrrc8b	1682.38	0.418315	0.00195492
Slc8a1	8594.4	0.418021	1.76173e-06
Slc35f3	328.303	0.417543	1.70405e-05
Abcd2	246.223	0.416562	0.00271253
Mpp6	177.871	0.416546	0.000548394
Gm44509	227.56	0.416419	0.0101621
Fam133b	144.49	0.416302	0.0277612
Hacd3	1714.45	0.415802	0.000173293
AC165271.1	386.277	0.414949	0.00104175
Man2b1	217.976	0.414768	0.0142501
Syngr1	1668.86	0.414666	9.95954e-07
Psmd3	377.075	0.41466	5.5926e-05
Atp1a1	2482.67	0.414257	0.00474138
Prdm2	1902.98	0.413935	7.56381e-10
Rtn1	971.783	0.41382	0.035023
Dlg4	167.071	0.41381	0.0482911
Rnf187	3178.94	0.413148	0.000497177
Tgfb2	489.793	0.413084	0.0376106
Dad1	118.888	0.412751	0.0472196
Tmem132b	1938.86	0.412407	0.000147807
Arxes1	85.1274	0.412044	0.0390232
Fndc4	127.747	0.411758	0.0173836
Fstl1	397.445	0.411403	0.00403631
Elfn1	562.466	0.411196	0.00688356
Trim59	147.43	0.410342	0.00587497
Creld2	74.3119	0.409669	0.0175665
Hgsnat	180.996	0.409071	0.0127011
Emc7	789.608	0.408422	0.00128405
2019-03-04	380.895	0.408197	0.0148745
Tst	161.672	0.407999	0.00708637
Ccdc47	1589.68	0.407921	1.76574e-05
Trhde	449.224	0.407575	0.00165219
Pnrc1	585.452	0.407274	0.0374225
Jph4	1047.38	0.406721	5.18981e-05
Apmap	659.053	0.406583	0.00218481
Npas3	204.473	0.40642	0.0424958
Rexo1	121.787	0.406334	0.0204117
Cacng2	820.137	0.405698	1.19372e-05
Pcnx	721.202	0.405476	1.06017e-05
Pcsk2	1901.46	0.405364	0.000561022
Serinc1	4632.75	0.404328	0.00166931
Prune2	916.925	0.402965	2.99723e-06
Xk	482.057	0.402883	0.000634645
Gfap	550.254	0.401693	0.0100819
Mbtps2	164.911	0.400959	0.0224194
Tspan3	1011.82	0.400774	0.00119429
Kctd1	284.033	0.400188	0.0366711
Sdc2	347.537	0.399809	0.0313016
Gm16536	221.198	0.399798	0.000371569
Nceh1	1180.07	0.398758	0.000116411
Gne	210.901	0.397686	0.013949
Sgpp1	521.177	0.397498	1.01236e-05
Pcdhb16	285.592	0.396829	0.0128926
Rhob	3699.41	0.396724	0.0170017
Grhpr	171.401	0.396392	0.0309124
Gm45768	313.795	0.396318	0.0241579
Panx2	262.964	0.395988	0.00132315
Tpcn1	145.92	0.395978	0.0422708
2310022B05Rik	809.45	0.395744	0.000115438
Ank	456.498	0.395609	0.000642997
Slc25a38	163.725	0.394569	0.0446649
Ergic1	326.951	0.394444	0.0249732
Serinc5	729.297	0.394125	0.00489869
Jph3	1051.65	0.394096	6.47012e-05
Alcam	904.657	0.393794	0.00534023
Nap1l5	2336.74	0.393565	0.000959954
Fmn2	788.145	0.393539	7.35774e-09
Cdh13	291.736	0.393496	0.0091588
Lnpep	2305.73	0.393306	4.12338e-06
Wbp2	3284.72	0.393229	0.00878385
Cdh11	780.519	0.393026	3.34418e-05
H2-D1	128.288	0.391242	0.0433045
Dlgap4	291.993	0.390012	0.0131829
Cap2	562.334	0.390005	0.00196384
Sppl2a	420.631	0.389765	0.0248775
Mpped2	498.708	0.389341	0.00437131
Scamp5	1879.17	0.389013	4.27436e-05
Impad1	1593.95	0.388953	5.15984e-13
Pcsk1n	988.651	0.388646	0.0118519
Ciapin1	479.895	0.388038	0.0363329
Chst11	666.033	0.388007	0.0367434
Ccdc32	563.908	0.387937	0.00279285
Gm14597	426.607	0.387461	0.015939
Tmem14c	227.585	0.387038	0.0126039
Slc20a2	371.646	0.386957	0.0141266
Ttbk1	357.133	0.386038	0.0159931
Lman2	650.232	0.3851	0.0022406
Pag1	523.861	0.38462	0.00375919
Usp37	255.429	0.384612	0.000600685
Slc45a1	82.5461	0.384228	0.0327572
Lyst	1169.78	0.384058	0.000127743
Nalcn	320.561	0.382889	0.0308738
Mgat3	865.891	0.382886	3.8758e-06
Sstr3	248.604	0.38266	0.0126039
Adamts1	174.027	0.381837	0.00635184
Zhx2	493.921	0.381728	0.000743994
Tspyl4	1700.86	0.381021	0.00094739
Pigk	383.694	0.37961	0.00556405
Serbp1	2527.64	0.37959	1.75686e-06
Zfp609	1564.14	0.379391	5.88237e-05
Dnajc5	1380.34	0.379145	0.00993757
Tmcc3	584.433	0.378881	0.000126777
Inf2	610.461	0.378794	0.0233185
Adcy2	697.456	0.378253	6.94986e-05
Adgrl1	1873.29	0.377874	7.86385e-10
Adgra1	578.486	0.377586	0.000209939
Sorcs2	391.365	0.377118	0.00462828
Ncam1	123.855	0.375953	0.0427133
Insr	727.633	0.375635	0.000224094
Ints5	230.938	0.374858	0.00804806
Cers2	336.714	0.374399	0.00146738
Caln1	2462.66	0.374326	0.00351619
Lurap1l	318.948	0.37277	0.0237796
Tril	238.273	0.372165	0.046996
Cers6	992.214	0.372052	0.00309113
Atf6	1504.28	0.372021	2.5038e-09
Zfhx2	859.095	0.371554	5.43762e-06
Slk	1219.35	0.370919	8.49974e-05
Vps4a	896.434	0.370099	0.00300159
Phb	297.907	0.369795	0.000561387
Hhip	135.928	0.368887	0.0406932
Dnajc3	831.418	0.368817	0.000584433
Ganab	814.126	0.36879	0.00229439
Bsdc1	404.967	0.368754	0.0211943
Lmtk2	1839.15	0.368448	0.0218744
Hacd2	178.334	0.367787	0.0465752
Eno1b	637.989	0.367429	0.041338
Tvp23a	109.531	0.367383	0.0141186
Zdhhc14	389.943	0.366544	0.00636099
Cabp7	620.307	0.366185	0.000162789
Manea	272.754	0.365942	0.00326916
Hsd17b7	283.175	0.365705	0.00708637
Samd8	885.886	0.364485	0.00105057
Tob2	592.418	0.364385	0.0259464
Prpf40a	210.465	0.363787	0.0155302
D430019H16Rik	1667.74	0.363721	3.10846e-08
Chl1	1227.91	0.362609	4.5745e-07
Igsf11	343.014	0.361876	0.0128525
Hspa13	103.737	0.361636	0.0407063
Cd47	4380.71	0.361533	3.75686e-06
Psmd5	497.012	0.361377	0.00018941
Ube2g2	625.005	0.361207	0.0208597
Slc41a2	231.716	0.36106	0.00830639
St13	987.086	0.360984	3.36914e-05
Tmem245	1774.77	0.360729	0.00225582
Eif1	930.726	0.360532	0.0242544
Txndc15	296.346	0.360502	0.00637598
Tmem178b	1280.05	0.359895	0.000761072
Psme3	1208.34	0.35979	0.0294594
2410131K14Rik	333.702	0.359607	0.0222807
Lrrc4	739.321	0.359562	0.000442802
Cisd1	832.688	0.358753	0.0410082
Tomm70a	2974.7	0.358694	0.0093392
Kcnv1	328.904	0.358369	0.0302693
Ntrk2	1035.75	0.358255	0.000179204
Gal3st3	959.754	0.357876	0.0305103
Atp6ap2	1438.89	0.357583	1.01945e-05
Sec63	323.101	0.35727	0.00564315
Mlec	699.788	0.357233	0.00181101
Pdxp	816.556	0.356899	0.0475379
Ubl3	510.191	0.356717	0.000236801
Dennd5b	1023.74	0.35631	4.75804e-05
Atad1	1766.55	0.3555	0.000297795
Slc44a5	148.974	0.355421	0.047575
Fam192a	480.139	0.355037	0.00919104
Nomo1	503.928	0.354522	0.0133593
Laptm4a	848.022	0.354423	0.0418281
Rfx1	139.122	0.353882	0.0218744
Lct	567.631	0.35367	0.00625151
9330102E08Rik	256.494	0.353248	0.0253611
Pcdh7	556.188	0.353149	0.0138706
Ctnnd2	934.384	0.353045	0.000416554
Plxnc1	519.683	0.352379	0.000774411
Reep5	3522.72	0.352009	0.00898888
Sdhc	552.528	0.351827	7.57689e-08
Flrt1	387.01	0.351807	0.00427455
Fam171b	3364.91	0.351516	7.49578e-06
Mtdh	404.461	0.351497	0.00955165
Pgp	79.0048	0.351265	0.0330927
Tmed7	402.969	0.350881	0.00124688
Nifk	377.524	0.350714	0.0479497
Rasgrf1	10146.8	0.350516	0.000522032
Sod2	3835.84	0.349983	0.00956289
Elfn2	388.951	0.349164	0.00676957
Sec62	771.607	0.348736	0.00711834
Elavl3	2986.55	0.348485	0.000320378
Snap29	669.023	0.348264	0.000452747
Klhl34	610.23	0.348141	0.011305
Erlec1	97.3152	0.347712	0.0437044
Kcna1	394.078	0.347642	0.00194259
Bace1	798.157	0.347368	5.41478e-06
Eif2ak1	842.665	0.347069	4.02945e-05
Eid2	571.487	0.346441	0.0116976
Rif1	228.017	0.346009	0.0183737
Eif1b	1055.36	0.345866	0.0163291
Gskip	330.782	0.345152	0.00774248
Gatad2b	5425.25	0.3451	5.3693e-05
Rbm15	137.613	0.343379	0.0220652
Gabrb1	3558.54	0.342927	0.00114631
Eea1	902.773	0.341212	1.16587e-06
Mon2	491.033	0.341109	0.026024
Hivep3	829.913	0.340395	0.0278163
Plxdc2	279.498	0.340185	0.0122211
Ppm1l	1233.29	0.339896	0.000649959
Aacs	227.925	0.339796	0.0130796
Fv1	118.099	0.339234	0.0407247
Pcyox1	764.147	0.339073	1.36337e-06
Arl6ip1	2205.93	0.338929	0.0113088
9330162G02Rik	806.017	0.338797	0.00325211
Dctn2	1323.77	0.338729	0.00636126
Syt4	1956.15	0.338571	0.000745603
Eprs	483.94	0.338103	0.00880406
Casd1	385.735	0.337331	0.000164256
Brinp1	1483.24	0.336622	1.11515e-06
Usp30	245.563	0.336227	0.0152043
Arfgef2	1342.72	0.334953	0.00274597
Dhdh	377.222	0.334672	0.0119084
Hdgf	1415.25	0.334108	0.022895
Gpr22	565.542	0.334102	0.0239889
Snx6	102.813	0.333958	0.0258002
Cpox	570.507	0.33379	0.032975
Pdia6	302.445	0.33325	0.0144072
Ece1	578.768	0.333143	0.000190229
Ndfip1	1556.94	0.332821	0.010934
B4galt5	288.728	0.332662	0.0453681
Copg1	1856.22	0.331824	0.00732096
Ccdc88c	169.292	0.330855	0.0429704
Rab3b	143.179	0.329265	0.0489085
Tmem151a	927.753	0.328759	0.0230254
Sf3b2	4269.91	0.328376	0.0194062
Zfp398	662.448	0.32811	0.00965009
Bcl9l	192.238	0.328087	0.00336643
Tbc1d13	425.544	0.327694	0.0217043
Slc36a1	501.798	0.327229	0.0286232
Actb	897.92	0.327107	0.0332912
Helz	1445.89	0.326689	0.0108327
Ube2r2	504.992	0.326652	0.00358183
Thra	2694.01	0.326501	0.0353828
Lbh	906.086	0.32595	0.0398981
Creg2	1445.69	0.325728	0.000134498
Sox4	187.881	0.325607	0.0148843
Ubxn8	700.139	0.325071	0.000670369
Ap3s2	1172.28	0.324934	0.00142302
Itgb8	506.47	0.324724	0.0427895
Slc11a2	318.914	0.324433	0.0231298
Kcnd3	721.365	0.324387	0.015915
Tnik	1885.25	0.32437	6.03951e-07
Tnfaip6	151.754	0.324345	0.0311159
Klhdc10	519.218	0.32428	0.00591562
Tmem246	305.491	0.323868	0.0408605
Atp1b3	1145.54	0.323279	0.0031553
Nol10	414.923	0.322751	0.000865076
Afg3l2	819.837	0.322148	0.00195256
Mdc1	900.193	0.322016	0.0181941
Sumf1	280.834	0.3218	0.0117107
Padi2	459.584	0.321426	0.00631989
Mmgt1	287.688	0.321405	0.0484932
Gng2	2453.09	0.321355	0.041338
Ehd3	2517.71	0.321247	0.00349865
Gle1	371.55	0.320478	0.0033574
Foxo1	1866.48	0.32045	0.010934
P4hb	248.26	0.320129	0.0137186
Tmcc1	576.497	0.320013	0.0150207
Fam8a1	1009.66	0.319462	0.00370162
Tprgl	954.332	0.319282	0.0072968
Bcl9	253.225	0.319061	0.0180776
Ncoa3	194.357	0.318369	0.0293956
Mnt	576.702	0.31816	0.0127535
Cbx4	396.821	0.317274	0.00676963
Slitrk5	818.992	0.317125	0.000576212
Mllt1	606.228	0.316639	0.00315436
Tmem88b	1915.8	0.315642	0.0105613
Dapk1	175.493	0.315424	0.0097382
Ubfd1	1782.04	0.314747	3.8758e-06
Sdhaf2	562.574	0.313859	0.00620303
Eid1	4028.18	0.313524	0.0189592
Ttll7	1515.43	0.313	0.00491722
Rnf150	1571.78	0.312687	0.00100918
Rab3gap1	517.238	0.31236	0.0155575
Slc5a3	1024.28	0.312321	0.0350828
Scrt2	402.919	0.311932	0.0179833
Pias1	250.578	0.311906	0.0277541
Id4	1130.43	0.311601	0.0113146
Gria2	1434.81	0.311473	0.00106047
Mdga2	284.294	0.311005	0.0426931
Oscp1	270.11	0.310782	0.00184713
Zfp668	225.929	0.310451	0.0111805
Spon1	904.813	0.309155	0.00362213
Synrg	930.199	0.309086	0.0127861
Zeb2	2615.79	0.308862	0.0290797
Tmx1	297.821	0.308137	0.0292206
Crebbp	1424.33	0.307649	0.0001848
Bbx	718.446	0.307646	0.0281486
Maneal	379.93	0.307206	0.00872485
Pcmtd1	249.693	0.307152	0.0136878
Cdk5r1	2351.79	0.306646	0.018181
Gdf11	206.514	0.306594	0.0321448
Dlat	2838.34	0.30628	0.014009
Tmem179	985.837	0.305253	0.00867591
Spcs3	786.005	0.304822	0.0149404
Ankrd12	3567.21	0.304313	0.000226267
Pithd1	404.644	0.30378	0.027442
Dact3	834.5	0.303539	0.0326846
Gabrb2	692.307	0.303517	2.83519e-05
Tox4	693.942	0.302486	0.0330927
Fam210b	733.913	0.302038	0.0136545
Atrx	1509.36	0.3019	9.29575e-05
Sdf4	1410.6	0.301776	0.0129457
Mctp1	239.993	0.301679	0.0385034
Cadm2	2768.03	0.301217	3.66236e-07
Mesd	1059.91	0.301162	0.000314575
Ubqln4	1410.13	0.301032	0.0130581
Ubxn4	1087.92	0.300963	0.00018941
Jmy	1118.82	0.300542	1.01822e-05
Mkl2	3200.06	0.299926	0.00344136
Nfasc	2142.52	0.299116	1.47193e-06
Cyth3	440.73	0.298402	0.0147615
Tram1	192.337	0.295667	0.0347054
Hs2st1	811.268	0.295519	0.00039552
Katnal1	1525.54	0.294838	0.000112511
Stk24	1046.68	0.294824	0.00475476
Gpat4	276.543	0.294314	0.0294063
Mef2a	518.886	0.293269	0.000113582
Coq5	281.684	0.291993	0.0264547
Ndst1	819.113	0.291767	0.00077355
Hcn1	2072	0.291261	0.00478139
Pdcd7	166.449	0.289638	0.0255268
Kcnb2	401.178	0.288857	0.0332895
Herpud2	488.301	0.288442	0.00157373
Igf1r	1043.59	0.287858	0.0367942
Enpp5	561.952	0.287318	0.000657264
Snx32	704.526	0.286966	0.0043084
Xpr1	1023.42	0.286934	0.00429863
Slc44a1	457.692	0.286527	0.0240722
Pnmal1	2653.14	0.285332	0.00776176
Ar	926.546	0.285083	0.00579948
B4galt6	2110.65	0.285051	0.0134413
Susd6	488.383	0.284977	0.00221392
Cnnm1	1117.75	0.284364	0.00405743
Vapb	1319.86	0.284048	0.00933021
Cab39	1148.82	0.283915	0.041736
Ubash3b	889.631	0.282798	0.000401234
Zmiz1	1302.77	0.282665	0.000910271
Trim33	444.845	0.282569	0.0217106
Lynx1	2884.69	0.281656	0.0108714
Slc25a12	762.871	0.281138	0.0359477
Thrb	296.248	0.280423	0.0250821
Ehd1	558.514	0.279888	0.0322012
Arid5b	823.317	0.279864	0.000288245
Htt	1847.82	0.279633	0.00164969
Foxo3	1029.93	0.277621	0.0138639
Pgrmc2	470.167	0.27603	0.00819959
Kif5c	10387	0.275919	2.956e-06
Atxn7l3b	2694.97	0.275658	0.0142161
Gsdme	269.06	0.273396	0.0470965
Sf3a1	916.311	0.27318	0.025359
Apc	1099.64	0.273128	0.0303406
Ncs1	2814.58	0.272349	0.0120469
Soga1	935.827	0.271379	0.0441218
Hdlbp	1754.87	0.271243	0.00281293
Wipf2	1832.85	0.27097	0.00201988
Tmem178b	2280.08	0.270775	0.00360751
Trim8	849.383	0.270537	0.00829465
Prkacb	472.525	0.26984	0.00240213
Plppr4	1773.13	0.26677	0.0441101
Rufy1	275.014	0.266319	0.0207718
Luzp2	1070.74	0.265691	0.0359217
Rbm18	548.781	0.265018	0.03169
Cntnap5a	662.042	0.264199	0.033673
Aff4	4477.58	0.263921	2.69184e-06
Gsr	457.61	0.262139	0.0146755
Sorcs3	371.527	0.261568	0.0189094
Pnpla8	394.836	0.260618	0.0396444
Tmf1	278.474	0.260368	0.00950188
Tex261	340.223	0.260367	0.0358859
Tnks	1723.08	0.260266	0.000249847
Usp13	710.887	0.259485	0.00197625
Brd1	562.497	0.259407	0.00213415
Tram1l1	249.084	0.258551	0.024545
Rgmb	871.023	0.258042	0.00923989
Kpnb1	2576.17	0.256683	3.07682e-05
Prpf18	573.333	0.254913	0.00950188
Ccdc25	846.536	0.254641	0.0204669
Usp22	2862.07	0.254161	1.64732e-07
Ipo7	264.04	0.252354	0.0322825
Col4a3bp	658.871	0.247814	0.00276107
Agpat3	555.483	0.247397	0.0234192
Epg5	955.391	0.247208	0.0478905
Cds1	498.789	0.246649	0.0211852
Mcl1	1722.72	0.246424	0.032975
Kcna4	672.096	0.24595	0.0410364
Elovl6	603.093	0.245878	0.0179475
Dgkh	4238.84	0.244329	1.73022e-05
Rgs7bp	5113.52	0.244244	0.0454122
Fbxl20	502.145	0.24402	0.0254827
Ythdf1	631.259	0.243568	0.022855
Nacc1	1207.85	0.241433	0.00266398
Dnajc18	1980.13	0.241339	0.000985634
Zmpste24	282.247	0.240022	0.0287152
Fam155a	760.387	0.239844	0.0475627
Pnmal2	6040.33	0.239135	0.0292651
Fat4	952.523	0.23881	0.0359284
Syf2	534.617	0.237248	0.0250394
Smad3	725.901	0.237106	0.0311159
Ssbp3	578.2	0.233891	0.0113146
Pnma2	731.014	0.233879	0.0446331
Gtf2a1	839.614	0.233638	0.00108925
Arl8b	3045.58	0.23338	0.0101874
Nfic	1037.14	0.233045	0.0347467
Tspyl3	418.952	0.23299	0.014359
2019-09-03	2754.21	0.23178	0.0359722
Csnk2a1	1013.57	0.23127	0.00280399
Osbp	785.687	0.230932	0.0224507
Dido1	924.961	0.230337	0.0232869
Isoc1	597.936	0.229508	0.0191903
Mbd2	309.285	0.22805	0.0318133
Zbtb38	1321.77	0.227781	0.0198826
Bag4	1033.6	0.227405	0.0162588
Ppp1r12b	809.504	0.22613	0.0159051
Ksr2	3021.51	0.22552	0.00239152
Nkain2	593.994	0.224562	0.0213807
Srcin1	1257.53	0.222701	0.000954003
Socs5	925.99	0.222017	0.0149404
Lasp1	1261.94	0.220985	0.000864611
Irf2bp2	1589.96	0.220723	0.00148705
Bhlhe41	1256.49	0.219231	0.00576132
Rpl4	950.273	0.218572	0.00334727
Fzd3	2298.2	0.216073	0.00126346
Arhgap20	1413.34	0.21598	0.00544582
Lrrtm2	987.258	0.214341	0.000993907
Pkm	1081.81	0.213499	0.000694037
Mapre1	1768.7	0.213172	0.0322825
Ago1	923.333	0.212139	0.00207849
Map2k1	3437.68	0.211411	0.018874
Vldlr	934.281	0.211034	0.0136819
Gpd1l	675.502	0.210657	0.00859823
Asb8	723.36	0.209857	0.0422111
Stx1b	7733.27	0.2086	0.0285971
Prkca	3350.54	0.206875	0.00912747
Epc2	833.036	0.206064	0.00148667
Hdac4	1202.5	0.205723	0.0167348
Dazap2	2515.92	0.203648	0.0456581
Ncoa1	1467.26	0.201441	0.0457814
Man1a2	972.698	0.200757	0.0469236
Slc6a6	1068.34	0.197533	0.0445995
Foxk1	3321.61	0.197256	0.0291152
Zbtb20	18891.7	0.197211	0.022009
Camk1d	5284.16	0.197193	0.0276417
Arl4c	592.757	0.195572	0.0158632
Tmem229a	990.429	0.194997	0.0363134
Ppm1e	8469.51	0.191817	0.00599196
Mvb12b	1270.72	0.190371	0.0117863
Zfp334	729.172	0.183213	0.0434414
Atrnl1	782.248	0.182301	0.0271072
Smcr8	635.076	0.181741	0.0399901
Cnksr2	4526.9	0.181222	0.0149031
Irgq	2660.09	0.180079	0.0272473
Fbxo38	825.214	0.180013	0.0467159
Inpp1	577.947	0.17347	0.0444447
Sbds	787.674	0.172834	0.0116949
Ccdc117	399.232	0.171817	0.0401453
Ccdc6	1850.64	0.170399	0.0186167
Dusp8	1343.04	0.168883	0.025247
Zcchc14	837.742	0.164936	0.0260406
Dync1li2	4240.41	0.163582	0.0278943
Trim35	2816.09	0.158726	0.00382322
Secisbp2l	3773.77	0.138714	0.022855
Vps26b	1960.87	0.11754	0.047653
Dstn	3331.51	-0.122735	0.0348668
Sh3gl2	7563.76	-0.123484	0.0272613
Rab3c	7177.95	-0.127852	0.0133109
Mib1	2417.08	-0.142693	0.00128625
Zfp106	2311.26	-0.150843	0.0386244
Myrip	982.338	-0.154973	0.0453692
Pdha1	958.591	-0.161031	0.00539585
Usp25	862.583	-0.180531	0.047575
Psip1	849.503	-0.18237	0.0355616
Lonrf1	1405.05	-0.186451	0.0406487
Ubr7	549.707	-0.187382	0.039728
Prkaa2	1229.37	-0.191818	0.0256219
Sap18	972.79	-0.191973	0.0337044
Txnl1	1938.05	-0.192541	0.0285112
Klhdc2	1154.45	-0.192645	0.0276338
Smim14	1049.27	-0.193605	0.0232869
Ddx5	9347.91	-0.204187	0.0189242
Rrn3	1195.07	-0.204776	0.0178156
Bpnt1	1083	-0.205321	0.0208762
Cmtm4	1248.43	-0.206091	0.00414861
Scai	1459.43	-0.206426	0.000709981
Acat1	1048.11	-0.210649	0.00998025
Vamp3	753.691	-0.212243	0.00266523
Rc3h1	997.331	-0.217535	0.0458197
Tiparp	373.009	-0.21754	0.0123372
Rab8a	389.564	-0.220282	0.0470965
Gm17018	471.467	-0.221941	0.0491959
Mdm4	982.394	-0.22514	0.0242703
Parp1	988.944	-0.225299	0.00383562
Marf1	1922.31	-0.226656	0.00321734
Coa5	1316.63	-0.227945	0.00752748
Yod1	795.487	-0.231536	0.00568843
Arl3	661.201	-0.234744	0.0244569
Mgea5	5837.23	-0.235272	0.00533265
Aldh1a1	712.082	-0.235435	0.0130581
Fam76a	276.398	-0.23598	0.0278159
Rbm22	324.605	-0.238444	0.0228663
Igsf9b	915.38	-0.23906	0.0101229
Iws1	359.743	-0.240719	0.0292835
Mrps22	309.221	-0.242269	0.0327345
Brd7	235.187	-0.242942	0.0281369
Supt6	2779.3	-0.243342	0.0456207
Mtrex	1087.12	-0.244217	0.00511163
Snap47	1981.63	-0.247151	0.0239184
Ivd	544.468	-0.247383	0.0235755
Tmem65	1809.6	-0.251137	0.0469999
Arap2	568.068	-0.251345	0.0383565
Zfp322a	521.168	-0.25146	0.0367434
Plekhb2	1424.74	-0.252857	0.000919485
Uba5	536.075	-0.254186	0.00528541
Psme4	735.109	-0.25427	0.0184261
Prex2	687.229	-0.256564	0.0455311
Klhl24	2432	-0.257682	0.0163163
Papss2	373.954	-0.263855	0.048994
Btaf1	776.019	-0.264837	0.0207016
Ipmk	402.538	-0.265567	0.0399995
Esf1	718.343	-0.266008	0.011915
BC005537	1223.41	-0.266065	0.000145352
Akap8	720.93	-0.266285	0.0266929
Klhl9	2600.15	-0.26644	0.0146663
Sdha	4630.95	-0.267088	0.0202882
Prkra	217.828	-0.26864	0.0413583
Rplp1	2527.52	-0.270108	0.0265804
Dcaf12	550.427	-0.27177	0.00647118
Ndufs8	793.367	-0.272872	0.0219462
Grk5	204.808	-0.274045	0.0109361
Dnaja2	3714.85	-0.276982	6.09664e-05
[truncated: 2,738 more rows]

## Sheet: Chemokine signaling path genes
Gene	KEGG	Base_mean	log2(FC)	P-adj	Location in Pathway
ADCY2	K08042	697.456	0.378253	6.94986e-05	cAMP signaling pathway
ADCY5	K08045	1112.15	0.433138	0.0364386	cAMP signaling pathway
PRKACB	K04345	472.525	0.26984	0.00240213	cAMP signaling pathway
CX3CL1	K05508	2481.38	0.677329	5.37271e-09	Cytokine-cytokine receptor interaction
GRK3	K04062	317.427	-0.281713	0.0438776	Cytokine-cytokine receptor interaction
GRK5	K08291	204.808	-0.274045	0.0109361	Cytokine-cytokine receptor interaction
CCL27A	K16598	9.89652	-1.17412	0.00915939	Cytokine-cytokine receptor interaction
CCR5	K04180	14.5995	1.65143	0.00055285	Cytokine-cytokine receptor interaction
CCL25	K13072	20.9179	-1.06434	0.0417423	Cytokine-cytokine receptor interaction
CXCL12	K10031	1.70319	-1.30694	0.0296271	Cytokine-cytokine receptor interaction
RASGRP2	K12361	9.80953	1.16732	0.0169902	Diacylglycerol pathway
GNG2	K07826	2453.09	0.321355	0.041338	Diacylglycerol pathway
GNB1	K04356	9.21413	-1.4145	0.00731315	Diacylglycerol pathway
GNB4	K04358	8.9058	-1.97927	0.000187525	Diacylglycerol pathway
GNB5	K04359	1.38448	-1.30311	0.0282394	Diacylglycerol pathway
STAT3	K04692	2.23741	-1.78561	0.00146568	Jak-STAT signaling pathway
SHC2	K17447	197.551	-0.325036	0.0327607	MAPK signaling pathway
NRAS	K07828	283.898	-0.442374	0.00584973	MAPK signaling pathway
MAP2K1	K04368	3437.68	0.211411	0.018874	MAPK signaling pathway
SOS1	K03099	1131.82	0.508321	0.000892669	MAPK signaling pathway
GSK3B	K03083	7.56028	-1.5297	0.00350488	PIP-Akt signaling pathway
FOXO3	K09408	1029.93	0.277621	0.0138639	PIP-Akt signaling pathway
PIK3CG	K21289	11.3107	1.39074	0.0091588	PIP-Akt signaling pathway
PIK3R5	K21290	19.6342	1.33328	0.000954003	PIP-Akt signaling pathway
ROCK1	K04514	1.16487	-1.27835	0.033429	Regulation of actin cytoskeleton
WASL	K05747	7.1539	-1.81475	0.00011936	Regulation of actin cytoskeleton
RAC2	K07860	9.60886	1.60401	0.000485136	Regulation of actin cytoskeleton
PARD3	K04237	58.1931	0.432172	0.0369896	Regulation of actin cytoskeleton
ELMO1	K12366	24.5448	-1.42192	0.00124773	Regulation of actin cytoskeleton
PTK2	K05725	11.0435	-0.956819	0.0494465	Regulation of actin cytoskeleton/Diacylglycerol pathway
CRK	K04438	101.324	0.450273	0.0332912	Regulation of actin cytoskeleton/Diacylglycerol pathway
